# Supplementary material for: Bis(diisopropyl­ammonium) tetra­chloridocuprate(II)
Source: Acta Crystallogr Sect E Struct Rep Online. 2012 Feb 10;68(Pt 3):m285. doi: 10.1107/S1600536812004928 (PMC3297241; doi:10.1107/S1600536812004928)
Supplement: Supplementary file 1 [file e-68-0m285-sup1.cif]

##############################################################################
#                                                                            #
# This CIF contains the data in a paper accepted for publication in          #
# Acta Crystallographica Section E. It conforms to the requirements of       #
# Notes for Authors for Acta Crystallographica Section E, and has been       #
# peer reviewed under the auspices of the IUCr Commission on Journals.       #
#                                                                            #
# Full details of the Crystallographic Information File format               #
# are given in the paper "The Crystallographic Information File (CIF):       #
# a New Standard Archive File for Crystallography" by S. R. Hall, F. H.      #
# Allen and I. D. Brown [Acta Cryst. (1991), A47, 655-685].                  #
#                                                                            #
# The current version of the core CIF dictionary is obtainable from          #
# ftp://ftp.iucr.org/pub/cif_core.dic.                                       #
#                                                                            #
# Software is freely available for graphical display of the structure(s)     #
# in this CIF. For information consult the CIF software page                 #
# http://www.iucr.org/resources/cif/software.                                #
#                                                                            #
# This file may be used for bona fide research purposes within the           #
# scientific community so long as proper attribution is given to the journal # 
# article from which it was obtained.                                        #
#                                                                            #
##############################################################################
data_I
_audit_creation_method     SHELXL-97
_chemical_name_systematic
;
Bis(diisopropylammonium) tetrachloridocuprate(II)
;
_chemical_name_common     ?
_chemical_formula_moiety     '2(C6 H16 N +), Cl4 Cu 2-'
_chemical_formula_sum     'C12 H32 Cl4 Cu N2'
_chemical_formula_iupac     '(C6 H16 N)2 [Cu Cl4]'
_chemical_formula_weight     409.74
_chemical_melting_point     ?
_symmetry_cell_setting     monoclinic
_symmetry_space_group_name_H-M     'P 21/c'
_symmetry_space_group_name_Hall     '-P 2ybc'
loop_
    _symmetry_equiv_pos_as_xyz
    'x, y, z'
    '-x, y+1/2, -z+1/2'
    '-x, -y, -z'
    'x, -y-1/2, z-1/2'
_cell_length_a     10.541(2)
_cell_length_b     14.402(3)
_cell_length_c     14.641(6)
_cell_angle_alpha     90.00
_cell_angle_beta     114.38(2)
_cell_angle_gamma     90.00
_cell_volume     2024.5(10)
_cell_formula_units_Z     4
_cell_measurement_reflns_used     3479
_cell_measurement_theta_min     3.01
_cell_measurement_theta_max     27.48
_cell_measurement_temperature     298(2)
_exptl_crystal_description     'block'
_exptl_crystal_colour     'blue'
_exptl_crystal_size_max     0.10
_exptl_crystal_size_mid     0.03
_exptl_crystal_size_min     0.03
_exptl_crystal_density_diffrn     1.344
_exptl_crystal_density_meas     ?
_exptl_crystal_density_method     'not measured'
_exptl_crystal_F_000     860
_exptl_absorpt_coefficient_mu     1.598
_exptl_absorpt_correction_type     multi-scan
_exptl_absorpt_process_details     '(CrystalClear; Rigaku, 2005)'
_exptl_absorpt_correction_T_min     0.910
_exptl_absorpt_correction_T_max     1.000
_exptl_special_details
;
;
_diffrn_ambient_temperature     298(2)
_diffrn_radiation_type     MoK\a
_diffrn_radiation_wavelength     0.71073
_diffrn_radiation_source     'fine-focus sealed tube'
_diffrn_radiation_monochromator     graphite
_diffrn_measurement_device_type     'Rigaku Mercury2 CCD'
_diffrn_measurement_method     'CCD profile fitting'
_diffrn_detector_area_resol_mean     13.6612
_diffrn_reflns_number     20644
_diffrn_reflns_av_R_equivalents     0.0364
_diffrn_reflns_av_sigmaI/netI     0.0272
_diffrn_reflns_theta_min     3.06
_diffrn_reflns_theta_max     27.48
_diffrn_reflns_theta_full     27.48
_diffrn_measured_fraction_theta_max     0.999
_diffrn_measured_fraction_theta_full     0.999
_diffrn_reflns_limit_h_min     -13
_diffrn_reflns_limit_h_max     13
_diffrn_reflns_limit_k_min     -18
_diffrn_reflns_limit_k_max     18
_diffrn_reflns_limit_l_min     -18
_diffrn_reflns_limit_l_max     19
_diffrn_standards_number     ?
_diffrn_standards_interval_count     ?
_diffrn_standards_interval_time     ?
_diffrn_standards_decay_%     ?
_refine_special_details
;
 Refinement of F^2^ against ALL reflections.  The weighted R-factor wR and
 goodness of fit S are based on F^2^, conventional R-factors R are based
 on F, with F set to zero for negative F^2^. The threshold expression of
 F^2^ > 2sigma(F^2^) is used only for calculating R-factors(gt) etc. and is
 not relevant to the choice of reflections for refinement.  R-factors based
 on F^2^ are statistically about twice as large as those based on F, and R-
 factors based on ALL data will be even larger.
;
_reflns_number_total     4637
_reflns_number_gt     3904
_reflns_threshold_expression     I>2\s(I)
_refine_ls_structure_factor_coef     Fsqd
_refine_ls_matrix_type     full
_refine_ls_R_factor_all     0.0447
_refine_ls_R_factor_gt     0.0352
_refine_ls_wR_factor_gt     0.0774
_refine_ls_wR_factor_ref     0.0810
_refine_ls_goodness_of_fit_ref     1.098
_refine_ls_restrained_S_all     1.098
_refine_ls_number_reflns     4637
_refine_ls_number_parameters     180
_refine_ls_number_restraints     0
_refine_ls_hydrogen_treatment     constr
_refine_ls_weighting_scheme     calc
_refine_ls_weighting_details
         'calc w=1/[\s^2^(Fo^2^)+(0.0290P)^2^+0.8690P] where P=(Fo^2^+2Fc^2^)/3'
_atom_sites_solution_hydrogens     geom
_atom_sites_solution_primary     direct
_atom_sites_solution_secondary     difmap
_refine_ls_shift/su_max     0.001
_refine_ls_shift/su_mean     0.000
_refine_diff_density_max     0.499
_refine_diff_density_min     -0.405
_refine_ls_extinction_method     none
_refine_ls_extinction_coef     ?
loop_
    _atom_type_symbol
    _atom_type_description
    _atom_type_scat_dispersion_real
    _atom_type_scat_dispersion_imag
    _atom_type_scat_source
    'C' 'C' 0.0033 0.0016
                         'International Tables Vol C Tables 4.2.6.8 and 6.1.1.4'
    'Cl' 'Cl' 0.1484 0.1585
                         'International Tables Vol C Tables 4.2.6.8 and 6.1.1.4'
    'Cu' 'Cu' 0.3201 1.2651
                         'International Tables Vol C Tables 4.2.6.8 and 6.1.1.4'
    'N' 'N' 0.0061 0.0033
                         'International Tables Vol C Tables 4.2.6.8 and 6.1.1.4'
    'H' 'H' 0.0000 0.0000
                         'International Tables Vol C Tables 4.2.6.8 and 6.1.1.4'
_computing_data_collection     '<i>CrystalClear</i> (Rigaku, 2005)'
_computing_cell_refinement     '<i>CrystalClear</i> (Rigaku, 2005)'
_computing_data_reduction     '<i>CrystalClear</i> (Rigaku, 2005)'
_computing_structure_solution     '<i>SHELXS97</i> (Sheldrick, 2008)'
_computing_structure_refinement     '<i>SHELXL97</i> (Sheldrick, 2008)'
_computing_molecular_graphics     '<i>SHELXTL</i> (Sheldrick, 2008)'
_computing_publication_material     '<i>SHELXTL</i> (Sheldrick, 2008)'
loop_
    _atom_site_type_symbol
    _atom_site_label
    _atom_site_fract_x
    _atom_site_fract_y
    _atom_site_fract_z
    _atom_site_U_iso_or_equiv
    _atom_site_adp_type
    _atom_site_calc_flag
    _atom_site_refinement_flags
    _atom_site_occupancy
    _atom_site_symmetry_multiplicity
    _atom_site_disorder_assembly
    _atom_site_disorder_group
    N N2 0.48865(18) 0.84283(12) 0.29600(13) 0.0392(4) Uani d . 1 1 . .
    H H2B 0.4207 0.8195 0.3114 0.047 Uiso calc R 1 1 . .
    H H2C 0.4804 0.8158 0.2384 0.047 Uiso calc R 1 1 . .
    C C8 0.4613(2) 0.94547(15) 0.27605(18) 0.0452(5) Uani d . 1 1 . .
    H H8A 0.5328 0.9714 0.2569 0.054 Uiso calc R 1 1 . .
    C C11 0.6264(2) 0.81319(18) 0.37713(17) 0.0487(5) Uani d . 1 1 . .
    H H11A 0.6318 0.8358 0.4417 0.058 Uiso calc R 1 1 . .
    C C9 0.3211(3) 0.95517(19) 0.1884(2) 0.0620(7) Uani d . 1 1 . .
    H H9A 0.3002 1.0198 0.1737 0.093 Uiso calc R 1 1 . .
    H H9B 0.2506 0.9273 0.2051 0.093 Uiso calc R 1 1 . .
    H H9C 0.3233 0.9246 0.1308 0.093 Uiso calc R 1 1 . .
    C C12 0.7457(3) 0.8551(2) 0.3585(2) 0.0673(8) Uani d . 1 1 . .
    H H12A 0.7451 0.9213 0.3656 0.101 Uiso calc R 1 1 . .
    H H12B 0.7350 0.8399 0.2919 0.101 Uiso calc R 1 1 . .
    H H12C 0.8324 0.8306 0.4062 0.101 Uiso calc R 1 1 . .
    C C10 0.6302(3) 0.7088(2) 0.3796(2) 0.0698(8) Uani d . 1 1 . .
    H H10A 0.5538 0.6858 0.3927 0.105 Uiso calc R 1 1 . .
    H H10B 0.7164 0.6883 0.4317 0.105 Uiso calc R 1 1 . .
    H H10C 0.6229 0.6856 0.3162 0.105 Uiso calc R 1 1 . .
    C C7 0.4685(3) 0.99487(19) 0.3691(2) 0.0634(7) Uani d . 1 1 . .
    H H7A 0.5602 0.9880 0.4216 0.095 Uiso calc R 1 1 . .
    H H7B 0.4014 0.9684 0.3901 0.095 Uiso calc R 1 1 . .
    H H7C 0.4485 1.0596 0.3546 0.095 Uiso calc R 1 1 . .
    N N1 0.09163(18) 0.59594(13) 0.28500(13) 0.0411(4) Uani d . 1 1 . .
    H H1D 0.1413 0.6268 0.2574 0.049 Uiso calc R 1 1 . .
    H H1E 0.0943 0.6299 0.3374 0.049 Uiso calc R 1 1 . .
    C C2 -0.0577(2) 0.5925(2) 0.20865(19) 0.0576(7) Uani d . 1 1 . .
    H H2A -0.1146 0.5644 0.2400 0.069 Uiso calc R 1 1 . .
    C C6 0.0892(3) 0.4518(2) 0.3773(3) 0.0843(10) Uani d . 1 1 . .
    H H6A -0.0008 0.4332 0.3287 0.126 Uiso calc R 1 1 . .
    H H6B 0.0785 0.4906 0.4269 0.126 Uiso calc R 1 1 . .
    H H6C 0.1423 0.3977 0.4091 0.126 Uiso calc R 1 1 . .
    C C5 0.1649(3) 0.50524(16) 0.32533(18) 0.0487(6) Uani d . 1 1 . .
    H H5A 0.1638 0.4680 0.2690 0.058 Uiso calc R 1 1 . .
    C C4 0.3141(3) 0.5256(2) 0.3944(2) 0.0600(7) Uani d . 1 1 . .
    H H4A 0.3572 0.5601 0.3588 0.090 Uiso calc R 1 1 . .
    H H4B 0.3633 0.4683 0.4180 0.090 Uiso calc R 1 1 . .
    H H4C 0.3169 0.5614 0.4505 0.090 Uiso calc R 1 1 . .
    C C3 -0.1049(3) 0.6917(2) 0.1807(2) 0.0803(9) Uani d . 1 1 . .
    H H3A -0.0877 0.7268 0.2405 0.120 Uiso calc R 1 1 . .
    H H3B -0.2027 0.6926 0.1381 0.120 Uiso calc R 1 1 . .
    H H3C -0.0542 0.7187 0.1459 0.120 Uiso calc R 1 1 . .
    C C1 -0.0719(3) 0.5348(2) 0.1193(2) 0.0827(10) Uani d . 1 1 . .
    H H1A -0.0459 0.4718 0.1401 0.124 Uiso calc R 1 1 . .
    H H1B -0.0120 0.5593 0.0904 0.124 Uiso calc R 1 1 . .
    H H1C -0.1667 0.5365 0.0704 0.124 Uiso calc R 1 1 . .
    Cu Cu1 0.26640(3) 0.773295(18) 0.52212(2) 0.03879(9) Uani d . 1 1 . .
    Cl Cl4 0.49483(6) 0.73243(4) 0.58638(4) 0.05000(15) Uani d . 1 1 . .
    Cl Cl3 0.23772(7) 0.80136(4) 0.36402(4) 0.05210(15) Uani d . 1 1 . .
    Cl Cl2 0.06532(6) 0.69540(5) 0.48106(5) 0.05519(16) Uani d . 1 1 . .
    Cl Cl1 0.27415(8) 0.85100(5) 0.65701(5) 0.06438(19) Uani d . 1 1 . .
loop_
    _atom_site_aniso_label
    _atom_site_aniso_U_11
    _atom_site_aniso_U_22
    _atom_site_aniso_U_33
    _atom_site_aniso_U_12
    _atom_site_aniso_U_13
    _atom_site_aniso_U_23
    N2 0.0416(10) 0.0417(10) 0.0380(9) -0.0027(8) 0.0200(8) -0.0017(8)
    C8 0.0522(13) 0.0385(11) 0.0523(13) -0.0042(10) 0.0289(11) -0.0003(10)
    C11 0.0464(13) 0.0602(15) 0.0355(12) 0.0030(11) 0.0128(10) 0.0007(11)
    C9 0.0689(18) 0.0498(15) 0.0628(16) 0.0123(13) 0.0226(14) 0.0078(12)
    C12 0.0449(14) 0.082(2) 0.0716(19) -0.0011(14) 0.0208(14) -0.0004(15)
    C10 0.0741(19) 0.0608(17) 0.0659(18) 0.0115(14) 0.0201(16) 0.0158(14)
    C7 0.0783(19) 0.0520(15) 0.0686(18) -0.0088(13) 0.0390(16) -0.0174(13)
    N1 0.0389(10) 0.0450(10) 0.0401(10) -0.0018(8) 0.0171(8) 0.0045(8)
    C2 0.0355(12) 0.0780(19) 0.0547(15) -0.0065(12) 0.0140(11) 0.0168(13)
    C6 0.082(2) 0.0666(19) 0.096(2) -0.0093(16) 0.0291(19) 0.0345(18)
    C5 0.0543(14) 0.0417(12) 0.0470(13) 0.0021(10) 0.0179(11) 0.0009(10)
    C4 0.0502(15) 0.0638(16) 0.0601(16) 0.0099(12) 0.0169(13) 0.0094(13)
    C3 0.0601(18) 0.096(2) 0.071(2) 0.0284(17) 0.0131(15) 0.0132(18)
    C1 0.073(2) 0.085(2) 0.0594(18) -0.0175(17) -0.0040(15) -0.0042(16)
    Cu1 0.04210(16) 0.04234(16) 0.03866(15) -0.00002(11) 0.02342(12)
                                                                    -0.00011(11)
    Cl4 0.0416(3) 0.0643(4) 0.0472(3) 0.0021(3) 0.0214(3) -0.0004(3)
    Cl3 0.0613(4) 0.0590(3) 0.0436(3) -0.0059(3) 0.0292(3) 0.0079(3)
    Cl2 0.0426(3) 0.0740(4) 0.0546(3) -0.0075(3) 0.0258(3) 0.0014(3)
    Cl1 0.0727(4) 0.0751(4) 0.0618(4) -0.0067(3) 0.0443(4) -0.0227(3)
_geom_special_details
;
 All esds (except the esd in the dihedral angle between two l.s. planes)
 are estimated using the full covariance matrix.  The cell esds are taken
 into account individually in the estimation of esds in distances, angles
 and torsion angles; correlations between esds in cell parameters are only
 used when they are defined by crystal symmetry.  An approximate (isotropic)
 treatment of cell esds is used for estimating esds involving l.s. planes.
;
loop_
    _geom_bond_atom_site_label_1
    _geom_bond_atom_site_label_2
    _geom_bond_site_symmetry_2
    _geom_bond_distance
    _geom_bond_publ_flag
    N2 C11 . 1.509(3) ?
    N2 C8 . 1.511(3) ?
    N2 H2B . 0.9000 ?
    N2 H2C . 0.9000 ?
    C8 C7 . 1.510(3) ?
    C8 C9 . 1.511(4) ?
    C8 H8A . 0.9800 ?
    C11 C10 . 1.505(4) ?
    C11 C12 . 1.517(4) ?
    C11 H11A . 0.9800 ?
    C9 H9A . 0.9600 ?
    C9 H9B . 0.9600 ?
    C9 H9C . 0.9600 ?
    C12 H12A . 0.9600 ?
    C12 H12B . 0.9600 ?
    C12 H12C . 0.9600 ?
    C10 H10A . 0.9600 ?
    C10 H10B . 0.9600 ?
    C10 H10C . 0.9600 ?
    C7 H7A . 0.9600 ?
    C7 H7B . 0.9600 ?
    C7 H7C . 0.9600 ?
    N1 C5 . 1.508(3) ?
    N1 C2 . 1.509(3) ?
    N1 H1D . 0.9000 ?
    N1 H1E . 0.9000 ?
    C2 C1 . 1.504(4) ?
    C2 C3 . 1.513(4) ?
    C2 H2A . 0.9800 ?
    C6 C5 . 1.519(4) ?
    C6 H6A . 0.9600 ?
    C6 H6B . 0.9600 ?
    C6 H6C . 0.9600 ?
    C5 C4 . 1.507(3) ?
    C5 H5A . 0.9800 ?
    C4 H4A . 0.9600 ?
    C4 H4B . 0.9600 ?
    C4 H4C . 0.9600 ?
    C3 H3A . 0.9600 ?
    C3 H3B . 0.9600 ?
    C3 H3C . 0.9600 ?
    C1 H1A . 0.9600 ?
    C1 H1B . 0.9600 ?
    C1 H1C . 0.9600 ?
    Cu1 Cl1 . 2.2419(9) y
    Cu1 Cl3 . 2.2439(11) y
    Cu1 Cl2 . 2.2495(8) y
    Cu1 Cl4 . 2.2714(8) y
loop_
    _geom_angle_atom_site_label_1
    _geom_angle_atom_site_label_2
    _geom_angle_atom_site_label_3
    _geom_angle_site_symmetry_1
    _geom_angle_site_symmetry_3
    _geom_angle
    _geom_angle_publ_flag
    C11 N2 C8 . . 118.27(18) ?
    C11 N2 H2B . . 107.7 ?
    C8 N2 H2B . . 107.7 ?
    C11 N2 H2C . . 107.7 ?
    C8 N2 H2C . . 107.7 ?
    H2B N2 H2C . . 107.1 ?
    C7 C8 C9 . . 112.9(2) ?
    C7 C8 N2 . . 110.6(2) ?
    C9 C8 N2 . . 107.23(19) ?
    C7 C8 H8A . . 108.7 ?
    C9 C8 H8A . . 108.7 ?
    N2 C8 H8A . . 108.7 ?
    C10 C11 N2 . . 108.0(2) ?
    C10 C11 C12 . . 112.7(2) ?
    N2 C11 C12 . . 110.2(2) ?
    C10 C11 H11A . . 108.6 ?
    N2 C11 H11A . . 108.6 ?
    C12 C11 H11A . . 108.6 ?
    C8 C9 H9A . . 109.5 ?
    C8 C9 H9B . . 109.5 ?
    H9A C9 H9B . . 109.5 ?
    C8 C9 H9C . . 109.5 ?
    H9A C9 H9C . . 109.5 ?
    H9B C9 H9C . . 109.5 ?
    C11 C12 H12A . . 109.5 ?
    C11 C12 H12B . . 109.5 ?
    H12A C12 H12B . . 109.5 ?
    C11 C12 H12C . . 109.5 ?
    H12A C12 H12C . . 109.5 ?
    H12B C12 H12C . . 109.5 ?
    C11 C10 H10A . . 109.5 ?
    C11 C10 H10B . . 109.5 ?
    H10A C10 H10B . . 109.5 ?
    C11 C10 H10C . . 109.5 ?
    H10A C10 H10C . . 109.5 ?
    H10B C10 H10C . . 109.5 ?
    C8 C7 H7A . . 109.5 ?
    C8 C7 H7B . . 109.5 ?
    H7A C7 H7B . . 109.5 ?
    C8 C7 H7C . . 109.5 ?
    H7A C7 H7C . . 109.5 ?
    H7B C7 H7C . . 109.5 ?
    C5 N1 C2 . . 118.04(19) ?
    C5 N1 H1D . . 107.8 ?
    C2 N1 H1D . . 107.8 ?
    C5 N1 H1E . . 107.8 ?
    C2 N1 H1E . . 107.8 ?
    H1D N1 H1E . . 107.1 ?
    C1 C2 N1 . . 111.2(2) ?
    C1 C2 C3 . . 112.5(2) ?
    N1 C2 C3 . . 107.1(2) ?
    C1 C2 H2A . . 108.6 ?
    N1 C2 H2A . . 108.6 ?
    C3 C2 H2A . . 108.6 ?
    C5 C6 H6A . . 109.5 ?
    C5 C6 H6B . . 109.5 ?
    H6A C6 H6B . . 109.5 ?
    C5 C6 H6C . . 109.5 ?
    H6A C6 H6C . . 109.5 ?
    H6B C6 H6C . . 109.5 ?
    C4 C5 N1 . . 108.54(19) ?
    C4 C5 C6 . . 112.4(2) ?
    N1 C5 C6 . . 110.2(2) ?
    C4 C5 H5A . . 108.5 ?
    N1 C5 H5A . . 108.5 ?
    C6 C5 H5A . . 108.5 ?
    C5 C4 H4A . . 109.5 ?
    C5 C4 H4B . . 109.5 ?
    H4A C4 H4B . . 109.5 ?
    C5 C4 H4C . . 109.5 ?
    H4A C4 H4C . . 109.5 ?
    H4B C4 H4C . . 109.5 ?
    C2 C3 H3A . . 109.5 ?
    C2 C3 H3B . . 109.5 ?
    H3A C3 H3B . . 109.5 ?
    C2 C3 H3C . . 109.5 ?
    H3A C3 H3C . . 109.5 ?
    H3B C3 H3C . . 109.5 ?
    C2 C1 H1A . . 109.5 ?
    C2 C1 H1B . . 109.5 ?
    H1A C1 H1B . . 109.5 ?
    C2 C1 H1C . . 109.5 ?
    H1A C1 H1C . . 109.5 ?
    H1B C1 H1C . . 109.5 ?
    Cl1 Cu1 Cl3 . . 139.39(3) y
    Cl1 Cu1 Cl2 . . 99.91(3) y
    Cl3 Cu1 Cl2 . . 95.93(3) y
    Cl1 Cu1 Cl4 . . 96.75(3) y
    Cl3 Cu1 Cl4 . . 98.18(3) y
    Cl2 Cu1 Cl4 . . 134.61(3) y
loop_
    _geom_torsion_atom_site_label_1
    _geom_torsion_atom_site_label_2
    _geom_torsion_atom_site_label_3
    _geom_torsion_atom_site_label_4
    _geom_torsion_site_symmetry_1
    _geom_torsion_site_symmetry_2
    _geom_torsion_site_symmetry_3
    _geom_torsion_site_symmetry_4
    _geom_torsion
    _geom_torsion_publ_flag
    C11 N2 C8 C7 . . . . -59.6(3) ?
    C11 N2 C8 C9 . . . . 176.88(19) ?
    C8 N2 C11 C10 . . . . -177.9(2) ?
    C8 N2 C11 C12 . . . . -54.4(3) ?
    C5 N1 C2 C1 . . . . -56.3(3) ?
    C5 N1 C2 C3 . . . . -179.6(2) ?
    C2 N1 C5 C4 . . . . 176.3(2) ?
    C2 N1 C5 C6 . . . . -60.3(3) ?
loop_
    _geom_hbond_atom_site_label_D
    _geom_hbond_atom_site_label_H
    _geom_hbond_atom_site_label_A
    _geom_hbond_site_symmetry_A
    _geom_hbond_distance_DH
    _geom_hbond_distance_HA
    _geom_hbond_distance_DA
    _geom_hbond_angle_DHA
    N2 H2C Cl4 4_575 0.90 2.40 3.281(2) 168
    N1 H1D Cl1 4_575 0.90 2.43 3.282(2) 157
    N2 H2B Cl3 . 0.90 2.37 3.2434(19) 164
    N1 H1E Cl2 . 0.90 2.44 3.321(2) 167
_iucr_refine_instructions_details
;
TITL 2                      R =  New: P21/c
CELL  0.71073   10.5410   14.4020   14.6410    90.000   114.380    90.000
ZERR 4   0.0020    0.0030    0.0060     0.000     0.020     0.000
LATT   1
SYMM             - X ,    0.50000 + Y ,    0.50000 - Z
SFAC  C Cl Cu N H
UNIT  48 16 4  8 128
TEMP    20
L.S. 6
FMAP 2
PLAN 20
ACTA
BOND $H
CONF
EQIV $1 x, -y+3/2, z-1/2
EQIV $2 x, -y+3/2, z-1/2
HTAB N2 CL4_$1
HTAB N1 CL1_$2
HTAB N2 CL3
HTAB N1 CL2
WGHT    0.029031    0.869010
FVAR       0.42893
N2    4    0.488649    0.842828    0.296003    11.00000    0.04159    0.04170 =
         0.03795   -0.00169    0.01998   -0.00271
AFIX  23
H2B   5    0.420656    0.819533    0.311371    11.00000   -1.20000
H2C   5    0.480387    0.815812    0.238383    11.00000   -1.20000
AFIX   0
C8    1    0.461275    0.945474    0.276046    11.00000    0.05223    0.03847 =
         0.05230   -0.00032    0.02891   -0.00418
AFIX  13
H8A   5    0.532760    0.971405    0.256889    11.00000   -1.20000
AFIX   0
C11   1    0.626435    0.813194    0.377131    11.00000    0.04640    0.06021 =
         0.03553    0.00071    0.01280    0.00304
AFIX  13
H11A  5    0.631814    0.835849    0.441748    11.00000   -1.20000
AFIX   0
C9    1    0.321055    0.955168    0.188442    11.00000    0.06885    0.04980 =
         0.06282    0.00776    0.02256    0.01232
AFIX 137
H9A   5    0.300202    1.019778    0.173696    11.00000   -1.50000
H9B   5    0.250645    0.927289    0.205137    11.00000   -1.50000
H9C   5    0.323252    0.924595    0.130847    11.00000   -1.50000
AFIX   0
C12   1    0.745683    0.855100    0.358508    11.00000    0.04489    0.08224 =
         0.07157   -0.00038    0.02077   -0.00110
AFIX 137
H12A  5    0.745149    0.921344    0.365636    11.00000   -1.50000
H12B  5    0.734952    0.839918    0.291862    11.00000   -1.50000
H12C  5    0.832407    0.830557    0.406241    11.00000   -1.50000
AFIX   0
C10   1    0.630226    0.708769    0.379628    11.00000    0.07407    0.06076 =
         0.06594    0.01577    0.02013    0.01148
AFIX 137
H10A  5    0.553803    0.685793    0.392651    11.00000   -1.50000
H10B  5    0.716424    0.688291    0.431674    11.00000   -1.50000
H10C  5    0.622871    0.685592    0.316154    11.00000   -1.50000
AFIX   0
C7    1    0.468500    0.994868    0.369061    11.00000    0.07834    0.05195 =
         0.06863   -0.01740    0.03901   -0.00877
AFIX 137
H7A   5    0.560179    0.988005    0.421594    11.00000   -1.50000
H7B   5    0.401373    0.968393    0.390142    11.00000   -1.50000
H7C   5    0.448540    1.059602    0.354575    11.00000   -1.50000
AFIX   0
N1    4    0.091625    0.595940    0.284996    11.00000    0.03894    0.04504 =
         0.04014    0.00446    0.01714   -0.00183
AFIX  23
H1D   5    0.141258    0.626838    0.257373    11.00000   -1.20000
H1E   5    0.094320    0.629877    0.337383    11.00000   -1.20000
AFIX   0
C2    1   -0.057700    0.592456    0.208649    11.00000    0.03551    0.07801 =
         0.05471    0.01676    0.01399   -0.00654
AFIX  13
H2A   5   -0.114576    0.564409    0.239996    11.00000   -1.20000
AFIX   0
C6    1    0.089246    0.451759    0.377305    11.00000    0.08219    0.06660 =
         0.09633    0.03454    0.02913   -0.00933
AFIX 137
H6A   5   -0.000826    0.433154    0.328726    11.00000   -1.50000
H6B   5    0.078450    0.490646    0.426879    11.00000   -1.50000
H6C   5    0.142332    0.397685    0.409147    11.00000   -1.50000
AFIX   0
C5    1    0.164863    0.505241    0.325333    11.00000    0.05432    0.04171 =
         0.04698    0.00090    0.01791    0.00210
AFIX  13
H5A   5    0.163758    0.468012    0.268981    11.00000   -1.20000
AFIX   0
C4    1    0.314113    0.525624    0.394408    11.00000    0.05022    0.06378 =
         0.06007    0.00939    0.01685    0.00995
AFIX 137
H4A   5    0.357226    0.560118    0.358757    11.00000   -1.50000
H4B   5    0.363332    0.468317    0.417968    11.00000   -1.50000
H4C   5    0.316868    0.561425    0.450507    11.00000   -1.50000
AFIX   0
C3    1   -0.104868    0.691706    0.180738    11.00000    0.06010    0.09576 =
         0.07111    0.01321    0.01315    0.02838
AFIX 137
H3A   5   -0.087689    0.726757    0.240466    11.00000   -1.50000
H3B   5   -0.202685    0.692604    0.138102    11.00000   -1.50000
H3C   5   -0.054156    0.718723    0.145938    11.00000   -1.50000
AFIX   0
C1    1   -0.071850    0.534801    0.119320    11.00000    0.07278    0.08468 =
         0.05939   -0.00418   -0.00399   -0.01748
AFIX 137
H1A   5   -0.045879    0.471815    0.140091    11.00000   -1.50000
H1B   5   -0.012017    0.559280    0.090411    11.00000   -1.50000
H1C   5   -0.166689    0.536502    0.070429    11.00000   -1.50000
AFIX   0
CU1   3    0.266396    0.773295    0.522125    11.00000    0.04210    0.04234 =
         0.03866   -0.00011    0.02342   -0.00002
CL4   2    0.494829    0.732429    0.586377    11.00000    0.04160    0.06433 =
         0.04717   -0.00035    0.02145    0.00211
CL3   2    0.237718    0.801361    0.364025    11.00000    0.06126    0.05897 =
         0.04358    0.00793    0.02919   -0.00590
CL2   2    0.065322    0.695399    0.481059    11.00000    0.04255    0.07404 =
         0.05465    0.00142    0.02575   -0.00753
CL1   2    0.274146    0.851001    0.657013    11.00000    0.07265    0.07515 =
         0.06179   -0.02265    0.04427   -0.00674
HKLF 4 1 -1.0000  0.0000  0.0000  0.0000 -1.0000  0.0000  1.0000  0.0000  1.0000
REM  2                      R =  New: P21/c
REM R1 =  0.0352 for   3904 Fo > 4sig(Fo)  and  0.0447 for all   4637 data
REM    180 parameters refined using      0 restraints
END
WGHT      0.0291      0.8677
REM Highest difference peak  0.499,  deepest hole -0.405,  1-sigma level  0.062
Q1    1   0.2160  0.8833  0.6111  11.00000  0.05    0.50
Q2    1   0.2211  0.8039  0.6470  11.00000  0.05    0.38
Q3    1   0.2981  0.7622  0.3909  11.00000  0.05    0.24
Q4    1   0.3096  0.7622  0.3143  11.00000  0.05    0.22
Q5    1   0.0059  0.5384  0.4555  11.00000  0.05    0.20
Q6    1   0.0965  0.6782  0.1325  11.00000  0.05    0.19
Q7    1   0.1440  0.7400  0.3031  11.00000  0.05    0.19
Q8    1   0.5658  0.6619  0.3670  11.00000  0.05    0.17
Q9    1   0.2004  0.6892  0.2117  11.00000  0.05    0.17
Q10   1   0.3232  0.8183  0.3999  11.00000  0.05    0.17
Q11   1   0.1074  0.8241  0.5652  11.00000  0.05    0.17
Q12   1   0.4019  0.5629  0.5513  11.00000  0.05    0.17
Q13   1   0.5292  0.8679  0.4738  11.00000  0.05    0.17
Q14   1   0.5045  0.5264  0.4626  11.00000  0.05    0.16
Q15   1   0.1357  0.7182  0.2353  11.00000  0.05    0.16
Q16   1   0.1214  0.5817  0.0622  11.00000  0.05    0.16
Q17   1   0.4787  0.9005  0.2894  11.00000  0.05    0.16
Q18   1  -0.0378  0.4465  0.4769  11.00000  0.05    0.16
Q19   1   0.3888  0.4747  0.3622  11.00000  0.05    0.16
Q20   1   0.5102  0.4528  0.4512  11.00000  0.05    0.16
;
data_global
_journal_date_recd_electronic     2012-02-03
_journal_date_accepted     2012-02-04
_journal_name_full     'Acta Crystallographica, Section E'
_journal_year     2012
_journal_volume     68
_journal_issue      3
_journal_page_first     m285
_journal_page_last     m285
_journal_paper_category     QM
_journal_paper_doi     10.1107/S1600536812004928
_journal_coeditor_code     HB6624
_publ_contact_author_name     'Jie Xu'
_publ_contact_author_address
;
College of Chemistry and Chemical Engineering,
Southeast University,
Nanjing 210096,
People's Republic of China
;
_publ_contact_author_email     wangyc33@yahoo.com.cn
_publ_contact_author_fax     '862552090598'
_publ_contact_author_phone     '862552090598'
_publ_section_title
;
Bis(diisopropylammonium) tetrachloridocuprate(II)
;
loop_
    _publ_author_name
    _publ_author_footnote
    _publ_author_address
    'Xu, Jie' .
;
College of Chemistry and Chemical Engineering,
Southeast University,
Nanjing 210096,
People's Republic of China
;
