# Supplementary material for: Bis(diisopropyl­ammonium) tetra­chloridocuprate(II)
Source: Acta Crystallogr Sect E Struct Rep Online. 2012 Feb 10;68(Pt 3):m285. doi: 10.1107/S1600536812004928 (PMC3297241; doi:10.1107/S1600536812004928)
Supplement: Supplementary file 2 [file e-68-0m285-Isup2.hkl]

# 
# h,k,l, Fc-squared, Fo-squared, sigma(Fo-squared) and status flag 
# 
data_I
_shelx_title ' 2                      R =  New: P21/c' 
_shelx_refln_list_code          4 
_shelx_F_calc_maximum      214.13 
_exptl_crystal_F_000       860.00 
_reflns_d_resolution_high  0.7700 
 
loop_ 
 _symmetry_equiv_pos_as_xyz 
 'x, y, z' 
 '-x, y+1/2, -z+1/2' 
 '-x, -y, -z' 
 'x, -y-1/2, z-1/2' 
 
_cell_length_a    10.5410 
_cell_length_b    14.4020 
_cell_length_c    14.6410 
_cell_angle_alpha  90.000 
_cell_angle_beta  114.380 
_cell_angle_gamma  90.000 
 
_shelx_F_squared_multiplier     1.000 
 
loop_ 
 _refln_index_h 
 _refln_index_k 
 _refln_index_l 
 _refln_F_squared_calc 
 _refln_F_squared_meas 
 _refln_F_squared_sigma 
 _refln_observed_status 
   2   0   0     3795.75     3829.47    124.18 o 
   3   0   0        1.76       10.53      3.03 o 
   4   0   0    24541.96    22127.09    333.58 o 
   5   0   0    21219.96    20040.54    340.56 o 
   6   0   0     6450.70     6376.77    119.58 o 
   7   0   0      961.94      960.37     25.18 o 
   8   0   0     1601.91     1702.67     45.87 o 
   9   0   0     3181.77     3096.32     82.60 o 
  10   0   0      162.21      152.59     12.55 o 
  11   0   0       68.19       69.28     20.55 o 
  12   0   0      273.57      257.96     35.55 o 
   2   1   0      103.06      144.64      2.93 o 
   3   1   0    18155.13    17307.83    174.53 o 
   4   1   0     3190.09     3227.96     38.45 o 
   5   1   0    19467.71    18431.62    222.75 o 
   6   1   0     1990.64     2064.59     29.50 o 
   7   1   0      833.52      824.80     15.77 o 
   8   1   0      299.44      316.40     10.59 o 
   9   1   0      343.16      345.96     12.01 o 
  10   1   0      809.57      780.94     20.16 o 
  11   1   0      177.92      146.20     14.25 o 
  12   1   0        1.10       23.16     12.20 o 
   1   2   0     2778.34     2652.46     32.42 o 
   2   2   0     7703.81     7657.00     92.28 o 
   3   2   0        1.87       14.53      4.54 o 
   4   2   0    17984.90    17541.05    214.83 o 
   5   2   0     2041.73     1980.49     36.51 o 
   6   2   0     3607.90     3619.28     50.09 o 
   7   2   0      243.05      255.98      7.35 o 
   8   2   0     3368.21     3183.22     54.81 o 
   9   2   0     1961.65     1950.00     39.21 o 
  10   2   0       50.98       51.11      6.48 o 
  11   2   0       10.81       10.65      6.59 o 
  12   2   0      121.54      111.60     17.99 o 
   1   3   0     6919.24     6799.99     82.31 o 
   2   3   0     2577.55     2827.72     32.30 o 
   3   3   0     5319.89     5207.61     68.08 o 
   4   3   0      838.16      870.86     25.07 o 
   5   3   0     9024.56     9044.22    123.49 o 
   6   3   0       11.98       24.37      4.01 o 
   7   3   0      846.09      850.34     16.70 o 
   8   3   0      457.62      498.77     13.91 o 
   9   3   0      386.68      373.70     12.76 o 
  10   3   0      356.90      359.41     13.70 o 
  11   3   0      207.44      212.88     15.67 o 
  12   3   0        0.88        5.82     15.22 o 
   0   4   0    21111.35    19192.24    259.99 o 
   1   4   0     3171.75     3283.77     28.27 o 
   2   4   0       26.97       18.67      3.54 o 
   3   4   0      354.67      361.97      7.39 o 
   4   4   0     3434.64     3007.02    156.19 o 
   5   4   0      988.01      975.85     15.77 o 
   6   4   0       19.40       39.04      3.67 o 
   7   4   0       14.88       37.10      4.15 o 
   8   4   0      386.23      353.85     16.44 o 
   9   4   0      482.66      440.28     25.47 o 
  10   4   0       11.56       16.60      4.95 o 
  11   4   0        0.87        2.65      7.12 o 
  12   4   0       62.50       55.51     14.70 o 
   1   5   0     2476.80     2552.90     30.43 o 
   2   5   0     2871.19     3065.22     31.57 o 
   3   5   0     3067.67     2987.33     38.53 o 
   4   5   0       11.07       38.77      6.55 o 
   5   5   0      224.08      235.64      5.67 o 
   6   5   0      421.50      378.43     20.06 o 
   7   5   0       66.91       53.70      5.61 o 
   8   5   0       68.92       82.86     11.85 o 
   9   5   0      298.07      298.28     14.43 o 
  10   5   0       25.18       26.11      8.50 o 
  11   5   0        4.55       14.61      9.67 o 
  12   5   0       28.60       34.37     13.18 o 
   0   6   0      355.46      444.56      9.12 o 
   1   6   0        6.30        2.05      1.52 o 
   2   6   0      122.13      176.46      5.08 o 
   3   6   0        0.93        0.92      1.96 o 
   4   6   0      750.34      771.64     13.98 o 
   5   6   0      564.44      572.18     12.47 o 
   6   6   0       15.27       25.83      3.49 o 
   7   6   0        6.78        9.37      3.86 o 
   8   6   0      249.11      250.15     12.76 o 
   9   6   0       85.78       98.84      9.76 o 
  10   6   0       12.45       30.46     11.10 o 
  11   6   0        7.20       12.58      7.26 o 
   1   7   0      125.05      144.24      3.50 o 
   2   7   0        6.94       13.69      5.31 o 
   3   7   0       10.66       10.58      3.25 o 
   4   7   0        0.24        5.72      2.23 o 
   5   7   0       35.11       42.75      4.21 o 
   6   7   0      270.71      275.34      7.91 o 
   7   7   0      712.55      714.96     15.62 o 
   8   7   0       84.91       83.73      6.03 o 
   9   7   0       67.06       67.27      8.67 o 
  10   7   0       77.78       68.14      9.69 o 
  11   7   0       30.49       26.65      8.54 o 
   0   8   0      383.77      414.24     11.17 o 
   1   8   0     1231.54     1140.72     15.14 o 
   2   8   0      274.27      297.04      6.39 o 
   3   8   0      416.20      406.95      8.05 o 
   4   8   0     1166.38     1174.97     18.74 o 
   5   8   0      307.07      329.25     10.10 o 
   6   8   0      436.26      435.68     12.96 o 
   7   8   0      599.10      575.41     14.19 o 
   8   8   0      244.07      233.87     11.20 o 
   9   8   0      203.84      250.25     15.80 o 
  10   8   0       24.63       18.90      7.73 o 
  11   8   0       10.67       17.48      8.56 o 
   1   9   0      110.22      128.55      4.12 o 
   2   9   0     1809.89     1856.68     26.59 o 
   3   9   0      289.23      287.30      6.99 o 
   4   9   0        0.20        0.57      3.47 o 
   5   9   0      388.93      414.15     10.02 o 
   6   9   0      586.65      598.48     16.57 o 
   7   9   0       22.17       26.03      4.79 o 
   8   9   0      192.27      209.18     10.56 o 
   9   9   0       39.25       37.78     12.83 o 
  10   9   0       20.15       35.17      8.51 o 
   0  10   0       65.23       62.68      4.99 o 
   1  10   0     1706.87     1776.21     36.02 o 
   2  10   0       27.63       21.30      2.92 o 
   3  10   0        3.33        0.04      2.65 o 
   4  10   0      533.65      523.67     12.00 o 
   5  10   0      506.31      559.70     13.16 o 
   6  10   0      378.77      411.76     14.04 o 
   7  10   0      312.80      333.64     12.08 o 
   8  10   0       94.86       93.03      7.92 o 
   9  10   0       11.81       16.72      8.08 o 
  10  10   0       57.87       65.60     10.26 o 
   1  11   0      148.66      149.40      5.16 o 
   2  11   0      333.63      331.09      8.60 o 
   3  11   0       30.33       40.61      3.76 o 
   4  11   0       22.51       11.08      3.32 o 
   5  11   0      117.46      139.28      6.96 o 
   6  11   0      122.81      148.85      7.58 o 
   7  11   0       10.71       11.70      5.49 o 
   8  11   0        9.18       16.46      9.07 o 
   9  11   0        0.70        0.36      5.54 o 
  10  11   0       19.67       18.57     11.58 o 
   0  12   0      328.34      283.76     10.47 o 
   1  12   0       94.21       87.67      5.07 o 
   2  12   0      310.62      323.94     11.11 o 
   3  12   0      286.27      250.37      7.39 o 
   4  12   0       11.75       22.19      6.36 o 
   5  12   0        6.03       15.01      6.60 o 
   6  12   0      279.85      282.75     10.59 o 
   7  12   0        9.83       20.25     10.44 o 
   8  12   0        1.17        5.44      5.82 o 
   9  12   0        8.88       27.67      9.99 o 
   1  13   0      236.51      236.97     12.17 o 
   2  13   0       23.88       25.20      7.59 o 
   3  13   0      247.39      226.50      9.51 o 
   4  13   0        5.35        9.80     11.25 o 
   5  13   0      299.51      297.25     13.78 o 
   6  13   0        3.22       12.75      6.64 o 
   7  13   0        4.95        8.02      7.48 o 
   8  13   0       30.50       47.51     15.47 o 
   0  14   0      363.17      336.99     21.81 o 
   1  14   0       49.51       47.75      7.71 o 
   2  14   0      373.60      436.55     18.24 o 
   3  14   0        0.98        1.05      5.37 o 
   4  14   0      414.86      408.20     20.54 o 
   5  14   0        7.12        6.18      6.89 o 
   6  14   0       39.23       45.46     22.07 o 
   7  14   0       90.81      108.92     18.25 o 
   8  14   0       60.03       88.02     26.63 o 
   1  15   0      285.45      272.25     14.98 o 
   2  15   0        4.90        9.86      6.36 o 
   3  15   0      194.31      213.67     12.35 o 
   4  15   0       26.44       42.29      8.45 o 
   5  15   0       44.91       27.50      7.71 o 
   6  15   0       89.04      105.15     18.16 o 
   7  15   0       58.60       75.95     17.08 o 
   0  16   0      157.79      126.57     16.80 o 
   1  16   0       15.42       25.27      7.58 o 
   2  16   0      140.38      149.53     12.41 o 
   3  16   0       61.00       62.88      9.16 o 
   4  16   0      145.04      147.25     12.03 o 
   5  16   0      121.91      116.75     16.87 o 
   6  16   0       20.86       23.65     13.01 o 
   1  17   0       75.05       86.33     11.05 o 
   2  17   0       74.30       86.00     10.75 o 
   3  17   0       74.50       88.77     10.71 o 
   4  17   0       11.55       26.44      8.49 o 
   5  17   0       17.23       13.29     11.99 o 
   0  18   0       62.38       28.50     12.17 o 
   1  18   0       64.05       61.78     10.50 o 
   2  18   0       12.12       16.46      8.11 o 
   3  18   0       10.37        4.00      7.18 o 
 -12   1   1       22.25       20.87     18.29 o 
 -11   1   1       12.81       13.16      6.38 o 
 -10   1   1      124.79      131.11      9.22 o 
  -9   1   1       91.36       84.28      6.46 o 
  -8   1   1     1110.38     1101.88     22.38 o 
  -7   1   1       32.84       60.28      4.68 o 
  -6   1   1      884.73      920.61     14.70 o 
  -5   1   1      136.48      156.87      4.61 o 
  -4   1   1     4743.17     4847.21     48.17 o 
  -3   1   1     2676.43     2921.50     30.51 o 
  -2   1   1       94.42       68.78      0.94 o 
   1   1   1     4156.29     3934.17     75.67 o 
   2   1   1     2458.79     2453.68     52.67 o 
   3   1   1      274.02      277.54      4.55 o 
   4   1   1      811.93      927.15     33.53 o 
   5   1   1      607.03      726.35     15.96 o 
   6   1   1      132.13      129.47      6.24 o 
   7   1   1      666.43      654.53     15.72 o 
   8   1   1        9.25       16.37      6.35 o 
   9   1   1       11.94       14.30      4.56 o 
  10   1   1        1.27       -3.30      4.27 o 
  11   1   1       32.75       41.10     24.54 o 
  12   1   1       46.81       77.09     16.11 o 
 -12   2   1      129.07      142.55     29.84 o 
 -11   2   1       25.36       29.44      7.90 o 
 -10   2   1        0.62        0.75      4.69 o 
  -9   2   1      535.18      479.86     12.99 o 
  -8   2   1      850.35      827.90     18.25 o 
  -7   2   1     1417.14     1388.72     23.19 o 
  -6   2   1        0.53       11.14      4.16 o 
  -5   2   1     1894.40     1891.17     25.30 o 
  -4   2   1      163.07      187.83      3.75 o 
  -3   2   1    19022.71    18341.70    160.79 o 
  -2   2   1      720.17      729.55      8.32 o 
  -1   2   1     3667.09     3396.44     43.07 o 
   0   2   1      136.56      170.18      1.94 o 
   1   2   1    14548.80    13225.57    125.74 o 
   2   2   1     2261.88     2249.76     31.52 o 
   3   2   1     1824.30     1911.80     54.14 o 
   4   2   1     2938.01     3210.99     36.19 o 
   5   2   1       27.17       21.56      2.92 o 
   6   2   1     1982.03     2079.61     35.07 o 
   7   2   1       34.71       50.18      6.78 o 
   8   2   1        1.78       11.54      4.07 o 
   9   2   1       26.86       35.66      6.38 o 
  10   2   1        6.58        9.15      6.44 o 
  11   2   1       93.37       89.32     15.09 o 
  12   2   1       26.64        6.38      9.95 o 
 -12   3   1       52.10       69.50     12.94 o 
 -11   3   1       69.27       87.97      9.50 o 
 -10   3   1      228.68      209.76     11.39 o 
  -9   3   1        3.25       10.67      7.48 o 
  -8   3   1     2205.67     2258.59     39.63 o 
  -7   3   1     1314.95     1325.21     22.35 o 
  -6   3   1     1573.56     1588.70     23.50 o 
  -5   3   1      282.54      306.40      6.16 o 
  -4   3   1     7303.05     7292.67     75.56 o 
  -3   3   1       91.92       97.30      2.42 o 
  -2   3   1    44949.65    37681.05    428.46 o 
  -1   3   1      126.41      127.28      2.93 o 
   0   3   1     5908.19     5745.60     84.44 o 
   1   3   1     1650.08     1600.11     44.83 o 
   2   3   1    15244.32    14633.94    135.56 o 
   3   3   1     1454.11     1497.35     25.52 o 
   4   3   1      121.54      104.93      4.73 o 
   5   3   1      326.39      345.38      6.85 o 
   6   3   1       25.18       45.45      3.59 o 
   7   3   1     1349.33     1305.85     24.06 o 
   8   3   1      243.14      224.10      8.20 o 
   9   3   1       15.17       44.84     10.83 o 
  10   3   1       21.87       37.39      7.92 o 
  11   3   1       74.52       44.27     10.36 o 
 -12   4   1      274.99      240.63     19.27 o 
 -11   4   1       99.63       93.87     10.15 o 
 -10   4   1       15.07       19.42      5.70 o 
  -9   4   1      273.12      296.92     12.88 o 
  -8   4   1      901.28      859.86     21.10 o 
  -7   4   1     3028.38     3065.37     47.51 o 
  -6   4   1      929.84      903.94     14.72 o 
  -5   4   1     1355.77     1381.82     18.52 o 
  -4   4   1      243.02      267.23      4.97 o 
  -3   4   1    23020.08    21653.87    222.05 o 
  -2   4   1     2190.22     2409.55     30.55 o 
  -1   4   1     7426.71     7316.03    104.37 o 
   0   4   1      128.22      112.56      2.80 o 
   1   4   1     6825.95     6778.01     66.01 o 
   2   4   1     3831.26     3927.07     50.36 o 
   3   4   1     7241.08     7524.17    111.07 o 
   4   4   1      609.66      543.66     16.47 o 
   5   4   1      118.34      138.51     10.63 o 
   6   4   1      612.66      651.23     12.80 o 
   7   4   1        1.16        9.89      5.16 o 
   8   4   1       21.84       38.02      4.44 o 
   9   4   1      214.09      171.12      7.69 o 
  10   4   1        9.24        5.15      7.16 o 
  11   4   1       64.16       67.10     11.39 o 
 -12   5   1        1.16       -0.21     10.93 o 
 -11   5   1      135.99      139.28     12.25 o 
 -10   5   1      172.45      155.79      9.90 o 
  -9   5   1       14.22       21.86      5.69 o 
  -8   5   1     3007.40     2942.85     50.39 o 
  -7   5   1     3015.02     2940.95     46.09 o 
  -6   5   1     1124.88     1101.52     17.84 o 
  -5   5   1      138.39      133.09      4.27 o 
  -4   5   1     2981.33     2922.93     34.66 o 
  -3   5   1       17.06       18.94      3.20 o 
  -2   5   1    13139.03    12541.46    138.62 o 
  -1   5   1     3013.68     3123.52     27.99 o 
   0   5   1     1056.82      971.11     12.09 o 
   1   5   1       71.17       92.16      3.85 o 
   2   5   1     7862.54     7700.14     89.31 o 
   3   5   1        8.65       18.96      3.72 o 
   4   5   1     1232.75     1251.34     19.40 o 
   5   5   1      563.58      565.96     12.09 o 
   6   5   1     1261.05     1295.92     25.14 o 
   7   5   1      178.49      204.86      7.51 o 
   8   5   1       99.95      103.70      6.79 o 
   9   5   1      121.44      125.53     13.03 o 
  10   5   1        1.17        0.60      6.70 o 
  11   5   1      192.19      180.77     16.81 o 
 -12   6   1      217.00      218.90     18.85 o 
 -11   6   1       32.08       38.20      8.61 o 
 -10   6   1        3.26        4.14      5.27 o 
  -9   6   1      539.36      547.60     17.54 o 
  -8   6   1      461.16      440.81     14.47 o 
  -7   6   1     2253.80     2262.94     37.29 o 
  -6   6   1      614.24      634.36     12.36 o 
  -5   6   1      445.85      459.38     13.07 o 
  -4   6   1      118.12      115.48      3.83 o 
  -3   6   1    10216.66    10165.26    133.34 o 
  -2   6   1     1229.89     1229.56     20.95 o 
  -1   6   1     1085.71     1000.12     10.92 o 
   0   6   1     2723.81     2789.30     28.98 o 
   1   6   1     5240.48     5211.82     54.78 o 
   2   6   1      186.39      234.47      5.23 o 
   3   6   1     4425.60     4499.22     61.37 o 
   4   6   1     1807.90     1817.06     29.46 o 
   5   6   1      999.47      981.65     22.29 o 
   6   6   1      182.89      222.24     13.04 o 
   7   6   1      843.03      890.10     18.93 o 
   8   6   1       27.26       34.88      4.79 o 
   9   6   1      242.57      232.19     15.56 o 
  10   6   1        1.35        2.89      6.21 o 
  11   6   1        0.06       -1.17      7.62 o 
 -11   7   1      238.77      219.11     15.34 o 
 -10   7   1       97.81       95.77      9.98 o 
  -9   7   1       13.04       16.41      5.42 o 
  -8   7   1      136.73      159.51     10.91 o 
  -7   7   1     1478.13     1449.55     38.55 o 
  -6   7   1      864.78      884.01     16.31 o 
  -5   7   1       21.57       26.39      2.77 o 
  -4   7   1      644.46      651.75     12.73 o 
  -3   7   1     2345.65     2230.11     57.89 o 
  -2   7   1     8128.85     7981.85     91.91 o 
  -1   7   1     2162.62     2224.35     29.65 o 
   0   7   1       65.98       56.00      7.05 o 
   1   7   1     4732.46     4955.24     74.48 o 
   2   7   1     8292.59     8330.49    100.35 o 
   3   7   1      162.46      171.39      5.19 o 
   4   7   1      674.96      663.06     13.60 o 
   5   7   1      492.96      496.56     13.30 o 
   6   7   1     1021.61      935.01     59.55 o 
   7   7   1      654.14      695.86     18.95 o 
   8   7   1      281.16      301.84     11.08 o 
   9   7   1       54.56       47.44      8.11 o 
  10   7   1       75.77       75.42      9.92 o 
  11   7   1       65.06       78.09     13.03 o 
 -11   8   1      119.82      112.95     12.46 o 
 -10   8   1        8.39        2.23      6.03 o 
  -9   8   1      102.57      123.04     10.52 o 
  -8   8   1      447.86      408.33     14.61 o 
  -7   8   1      348.56      324.31     14.29 o 
  -6   8   1      124.88      129.63      6.79 o 
  -5   8   1      580.95      552.53     10.97 o 
  -4   8   1      862.82      842.86     16.86 o 
  -3   8   1     4212.46     4241.84     55.21 o 
  -2   8   1     2814.64     2995.05     36.96 o 
  -1   8   1     3035.65     3017.09     41.34 o 
   0   8   1      108.00      153.27      6.57 o 
   1   8   1     4823.24     4752.63     57.22 o 
   2   8   1       66.63       86.89      3.78 o 
   3   8   1     3530.68     3598.21     49.55 o 
   4   8   1       65.89       86.45      4.36 o 
   5   8   1      268.00      269.72      8.71 o 
   6   8   1      281.37      299.07     10.11 o 
   7   8   1      999.56     1056.21     26.33 o 
   8   8   1       78.72       81.57      6.84 o 
   9   8   1      150.10      155.90     11.91 o 
  10   8   1       32.36       35.66     12.11 o 
 -11   9   1      188.36      176.51     15.44 o 
 -10   9   1      130.03      115.61     11.02 o 
  -9   9   1       28.53       21.03      6.31 o 
  -8   9   1       37.23       54.13      6.97 o 
  -7   9   1      970.12      925.69     21.47 o 
  -6   9   1     2257.19     2133.23     37.28 o 
  -5   9   1      169.18      148.99      7.08 o 
  -4   9   1      502.48      456.13     13.81 o 
  -3   9   1     1169.16     1166.66     18.12 o 
  -2   9   1     3095.54     3039.96     39.94 o 
  -1   9   1      144.57      144.21      3.79 o 
   0   9   1      771.95      700.76     10.57 o 
   1   9   1       90.26       82.13      3.35 o 
   2   9   1     4584.50     4530.43     61.87 o 
   3   9   1      367.60      369.64      8.50 o 
   4   9   1     1048.49     1056.97     19.46 o 
   5   9   1       10.98       14.16      3.48 o 
   6   9   1      809.60      833.67     20.72 o 
   7   9   1      310.88      279.51     24.19 o 
   8   9   1       39.81       64.77     10.82 o 
   9   9   1        3.65       -3.83      5.88 o 
  10   9   1      103.26       87.52     11.47 o 
 -10  10   1      110.55      112.88     11.46 o 
  -9  10   1       77.27       69.47      8.90 o 
  -8  10   1      285.72      276.34     12.60 o 
  -7  10   1      907.28      849.51     20.29 o 
  -6  10   1       48.62       54.59      4.61 o 
  -5  10   1      549.61      546.77     13.98 o 
  -4  10   1      416.29      397.24     11.30 o 
  -3  10   1     1874.11     1787.12     36.43 o 
  -2  10   1       75.20       82.62      3.70 o 
  -1  10   1     2365.36     2255.02     48.73 o 
   0  10   1       47.76       50.51      4.12 o 
   1  10   1     2423.79     2320.09     32.07 o 
   2  10   1      536.98      550.90     11.64 o 
   3  10   1      580.17      552.06     11.32 o 
   4  10   1      339.02      332.61      9.04 o 
   5  10   1      995.18      968.28     20.11 o 
   6  10   1      243.37      247.59      9.14 o 
   7  10   1      333.11      329.60     15.27 o 
   8  10   1      156.47      151.41     13.86 o 
   9  10   1       59.37       66.29      9.95 o 
  10  10   1      197.36      195.15     15.31 o 
 -10  11   1       89.75       88.99     14.78 o 
  -9  11   1       95.12      113.00     18.01 o 
  -8  11   1       60.06       70.93      7.65 o 
  -7  11   1      178.23      202.76     10.61 o 
  -6  11   1     1409.96     1431.57     33.95 o 
  -5  11   1       10.98        9.71      3.39 o 
  -4  11   1      738.77      722.72     17.24 o 
  -3  11   1       10.65       13.66      2.90 o 
  -2  11   1     2477.68     2432.36     42.05 o 
  -1  11   1      936.97      923.80     27.34 o 
   0  11   1     1076.53     1137.86     22.99 o 
   1  11   1       97.80       90.44      4.28 o 
   2  11   1     2370.33     2224.97     34.92 o 
   3  11   1     1706.53     1664.07     28.02 o 
   4  11   1      331.87      312.74      9.36 o 
   5  11   1      588.34      595.53     23.82 o 
   6  11   1     1047.84      975.86     22.97 o 
   7  11   1      830.34      802.95     31.10 o 
   8  11   1       17.10       14.76      6.55 o 
   9  11   1      191.43      167.52     13.19 o 
  -9  12   1        1.86       -6.81      9.07 o 
  -8  12   1      104.21      119.05     11.56 o 
  -7  12   1      496.23      446.68     16.23 o 
  -6  12   1        2.97       15.16      4.97 o 
  -5  12   1      140.06      147.50      7.16 o 
  -4  12   1      495.90      511.46     15.51 o 
  -3  12   1      967.76      976.13     22.84 o 
  -2  12   1      855.63      808.75     18.75 o 
  -1  12   1     1696.56     1661.75     33.73 o 
   0  12   1       15.57       17.61      3.73 o 
   1  12   1     1784.67     1712.01     38.09 o 
   2  12   1      963.46      901.17     27.01 o 
   3  12   1       13.43       18.80      3.76 o 
   4  12   1     1043.67     1033.37     21.86 o 
   5  12   1     1097.90     1020.82     23.07 o 
   6  12   1      403.85      394.57     12.80 o 
   7  12   1       13.78        9.12      5.72 o 
   8  12   1      243.82      211.63     13.87 o 
   9  12   1        5.53        1.16     10.93 o 
  -9  13   1       88.93      145.19     21.55 o 
  -8  13   1        4.08       35.54     27.88 o 
  -7  13   1       34.07       61.61      9.33 o 
  -6  13   1      712.01      674.64     25.04 o 
  -5  13   1       62.96       73.51      6.84 o 
  -4  13   1      323.76      289.56     11.37 o 
  -3  13   1       11.11       28.73      5.13 o 
  -2  13   1      635.57      640.44     17.61 o 
  -1  13   1     1032.89      989.50     23.13 o 
   0  13   1      844.38      835.36     22.33 o 
   1  13   1      173.38      187.31      8.09 o 
   2  13   1      731.63      662.33     16.72 o 
   3  13   1     1583.99     1519.36     33.70 o 
   4  13   1      119.81      102.19      9.52 o 
   5  13   1      356.19      337.75     12.98 o 
   6  13   1      348.17      283.52     13.11 o 
   7  13   1      378.90      364.32     30.99 o 
   8  13   1       32.42       57.97     16.28 o 
  -8  14   1      178.06      206.49     24.86 o 
  -7  14   1      141.35      146.85     18.02 o 
  -6  14   1       19.88       16.01     10.47 o 
  -5  14   1      186.57      194.19     11.95 o 
  -4  14   1      192.66      208.77     13.60 o 
  -3  14   1      353.26      354.38     18.88 o 
  -2  14   1      279.34      284.75     14.17 o 
  -1  14   1      128.30      122.78      9.93 o 
   0  14   1      242.27      248.88     13.39 o 
   1  14   1      684.07      704.46     24.28 o 
   2  14   1      422.24      428.11     18.50 o 
   3  14   1        4.64       -1.14      5.05 o 
   4  14   1      306.73      296.23     14.14 o 
   5  14   1      226.16      227.44     26.79 o 
   6  14   1      269.03      275.58     22.76 o 
   7  14   1        3.84       24.00     12.91 o 
  -7  15   1        8.00       27.69     13.48 o 
  -6  15   1      198.92      210.64     18.54 o 
  -5  15   1       14.12        1.15      5.52 o 
  -4  15   1        8.85       12.53     13.84 o 
  -3  15   1       52.15       62.58      8.51 o 
  -2  15   1      210.05      221.03     15.20 o 
  -1  15   1      325.89      341.30     17.14 o 
   0  15   1       94.58      105.59      9.98 o 
   1  15   1       10.05       10.42      8.10 o 
   2  15   1      137.42      144.10     14.13 o 
   3  15   1      273.85      269.86     14.48 o 
   4  15   1        5.24        1.12      5.55 o 
   5  15   1       72.13       69.54     10.12 o 
   6  15   1      100.51      111.84     18.61 o 
   7  15   1      155.33      177.95     33.67 o 
  -6  16   1        9.37        4.42     10.91 o 
  -5  16   1       10.98       10.01      8.63 o 
  -4  16   1       34.38       36.34      9.60 o 
  -3  16   1       28.03       37.38      8.26 o 
  -2  16   1       84.46      107.71     10.71 o 
  -1  16   1       14.78       11.46      6.77 o 
   0  16   1       23.66       26.83      7.37 o 
   1  16   1      173.97      224.35     14.62 o 
   2  16   1       25.68       26.72      7.80 o 
   3  16   1       12.90       25.76      9.58 o 
   4  16   1       86.29       84.58     10.51 o 
   5  16   1      126.72      159.08     22.42 o 
   6  16   1       76.65       84.04     25.06 o 
  -5  17   1        4.18        4.02      8.27 o 
  -4  17   1        1.00        7.33      8.56 o 
  -3  17   1       35.44       41.30      8.99 o 
  -2  17   1       16.67       48.17     13.34 o 
  -1  17   1        9.76       11.75      7.06 o 
   0  17   1       12.77       11.95      7.23 o 
   1  17   1        0.03       16.19      8.66 o 
   2  17   1       69.67       89.79     10.92 o 
   3  17   1       80.03       78.90     10.33 o 
   4  17   1        0.77       -2.31      8.64 o 
  -3  18   1        9.15       14.12      8.24 o 
  -2  18   1       10.37        3.49      7.20 o 
  -1  18   1        8.48       11.42      7.61 o 
   0  18   1        0.41       14.58      7.74 o 
   1  18   1        6.61        4.15      7.45 o 
   2  18   1       10.12       20.18      8.31 o 
   3  18   1       18.51       19.88     12.79 o 
 -12   0   2      477.88      499.38     35.30 o 
 -11   0   2      236.25      235.71     20.09 o 
 -10   0   2     1083.50     1130.94     49.13 o 
  -9   0   2      699.10      742.74     30.24 o 
  -8   0   2     2764.86     2751.82     64.99 o 
  -7   0   2      143.12      174.49      8.64 o 
  -6   0   2     5619.41     5380.97     97.20 o 
  -5   0   2     1681.32     1509.39     30.04 o 
  -4   0   2     7008.47     6595.93     89.79 o 
  -3   0   2     2643.72     2827.76     91.74 o 
  -2   0   2    45852.57    34970.48    870.67 o 
   0   0   2      496.88      638.88     10.45 o 
   1   0   2       28.54       37.46      1.25 o 
   2   0   2     6333.19     7003.18     80.28 o 
   3   0   2    15711.12    15932.50    227.65 o 
   4   0   2     2509.65     2785.56     47.20 o 
   5   0   2       91.27       96.92      4.93 o 
   6   0   2      286.61      258.08      9.59 o 
   7   0   2      209.13      176.60     29.03 o 
   8   0   2      199.98      227.46     15.64 o 
   9   0   2     1808.15     1763.52     67.83 o 
  10   0   2        7.82        6.72      8.57 o 
  11   0   2        1.59       44.95     17.94 o 
 -12   1   2        1.01       -4.99      7.02 o 
 -11   1   2      440.80      445.50     19.69 o 
 -10   1   2     2178.02     2176.26     71.36 o 
  -9   1   2     1463.61     1422.29     28.36 o 
  -8   1   2      352.08      346.34     10.89 o 
  -7   1   2     2537.38     2318.45     91.67 o 
  -6   1   2     1054.83     1067.81     17.52 o 
  -5   1   2    25720.99    24205.29    276.06 o 
  -4   1   2      793.44      860.45      9.44 o 
  -3   1   2       19.66       80.49      2.81 o 
  -2   1   2       27.69       30.57      0.59 o 
  -1   1   2    11105.53    10103.90    144.32 o 
   0   1   2       30.61       49.02      0.84 o 
   1   1   2     6962.97     6630.42    259.79 o 
   2   1   2     4279.13     4472.47     79.78 o 
   3   1   2     2392.10     2435.01     28.63 o 
   4   1   2     9603.58     9695.80    120.49 o 
   5   1   2       52.51       71.98      4.48 o 
   6   1   2      156.46      155.30      5.96 o 
   7   1   2       30.18       42.74      4.47 o 
   8   1   2      617.34      624.76     16.87 o 
   9   1   2      134.65      128.15      9.28 o 
  10   1   2       61.27       75.44      9.08 o 
  11   1   2      128.14      103.36     16.18 o 
 -12   2   2      166.42      165.92     15.61 o 
 -11   2   2      313.18      284.83     16.14 o 
 -10   2   2     1491.15     1463.75     37.32 o 
  -9   2   2     1256.80     1285.21     31.58 o 
  -8   2   2      546.42      541.47     12.71 o 
  -7   2   2      198.06      175.36      5.95 o 
  -6   2   2     4630.63     4804.69     60.05 o 
  -5   2   2     3595.97     3689.97     40.54 o 
  -4   2   2     9111.66     8661.86     77.78 o 
  -3   2   2     3432.04     3413.50     74.07 o 
  -2   2   2     4211.54     3971.81     38.92 o 
  -1   2   2     4516.27     4326.40     65.34 o 
   0   2   2    32784.18    25941.73    311.31 o 
   1   2   2     3154.65     3233.30     36.48 o 
   2   2   2       12.32       24.78      1.02 o 
   3   2   2      570.12      692.41      9.03 o 
   4   2   2     2411.43     2387.55     33.42 o 
   5   2   2     1917.59     1876.25     25.46 o 
   6   2   2      179.07      183.60      5.91 o 
   7   2   2       29.59       30.29      4.13 o 
   8   2   2        1.14        5.77      5.34 o 
   9   2   2     1137.20     1106.90     28.87 o 
  10   2   2       23.20       21.12      6.91 o 
  11   2   2       17.93       24.36     11.67 o 
 -12   3   2        4.17        4.49      6.88 o 
 -11   3   2       30.79       50.28      8.49 o 
 -10   3   2     1792.72     1865.79     46.44 o 
  -9   3   2      721.16      750.56     20.66 o 
  -8   3   2       11.84       15.15      4.16 o 
  -7   3   2      748.00      683.96     19.14 o 
  -6   3   2     4922.56     4942.49     63.21 o 
  -5   3   2    12672.93    12496.82    136.09 o 
  -4   3   2       73.75       53.10      2.35 o 
  -3   3   2      490.40      584.20      5.96 o 
  -2   3   2     1689.90     1913.36     16.49 o 
  -1   3   2    33485.32    28240.20    345.36 o 
   0   3   2       53.42       87.48      3.64 o 
   1   3   2     2700.33     2596.90     26.53 o 
   2   3   2     1774.71     2011.65     19.07 o 
   3   3   2     5716.47     5730.35     59.55 o 
   4   3   2     4916.74     5044.04     59.52 o 
   5   3   2      488.49      447.14      8.40 o 
   6   3   2       43.26       47.22      3.97 o 
   7   3   2      449.40      435.47     10.97 o 
   8   3   2      523.50      530.69     13.58 o 
   9   3   2        2.90        0.57      4.31 o 
  10   3   2       71.91       91.25      9.86 o 
  11   3   2       33.14       45.94     19.89 o 
 -12   4   2       47.42       53.17     12.37 o 
 -11   4   2      190.89      193.86     12.08 o 
 -10   4   2       34.98       49.30      6.92 o 
  -9   4   2     1028.23     1055.54     27.29 o 
  -8   4   2      408.36      404.22     13.72 o 
  -7   4   2       81.28       82.97      7.75 o 
  -6   4   2     1363.11     1285.42     19.47 o 
  -5   4   2     6278.97     6504.72     73.69 o 
  -4   4   2     5923.68     6119.55     62.58 o 
  -3   4   2     1677.25     1722.81     17.27 o 
  -2   4   2     2061.25     1925.47     40.03 o 
  -1   4   2     5400.97     5512.48     90.13 o 
   0   4   2    19370.92    17110.58    190.99 o 
   1   4   2     1748.20     1876.78     19.78 o 
   2   4   2      702.23      571.30      7.93 o 
   3   4   2      107.94      132.13      4.23 o 
   4   4   2     5235.16     5277.45     64.38 o 
   5   4   2     1366.90     1402.46     21.23 o 
   6   4   2     1139.93     1175.48     20.75 o 
   7   4   2       16.03       31.29      4.19 o 
   8   4   2      603.23      580.98     14.75 o 
   9   4   2      665.90      690.08     20.86 o 
  10   4   2        0.64       -5.05      5.84 o 
  11   4   2        3.60       -1.81      7.08 o 
 -12   5   2        1.65       -0.50      8.16 o 
 -11   5   2       34.98       53.46      7.71 o 
 -10   5   2      510.26      533.79     18.62 o 
  -9   5   2      730.06      681.93     20.58 o 
  -8   5   2       74.66       73.32      7.27 o 
  -7   5   2       66.61       60.62      3.98 o 
  -6   5   2     1235.84     1199.69     18.00 o 
  -5   5   2     3978.42     4133.15     52.88 o 
  -4   5   2        0.15        2.55      1.50 o 
  -3   5   2      919.66      902.73     10.77 o 
  -2   5   2     4877.66     5063.20     52.18 o 
  -1   5   2     5688.06     5714.70     67.92 o 
   0   5   2     3673.72     3715.94     37.26 o 
   1   5   2     2809.78     2632.71     42.15 o 
   2   5   2     1099.09     1205.08     16.63 o 
   3   5   2     7436.19     7264.61     84.70 o 
   4   5   2     1233.05     1303.22     19.03 o 
   5   5   2      257.48      277.11      6.86 o 
   6   5   2      211.90      207.47      8.09 o 
   7   5   2     1736.44     1686.25     31.38 o 
   8   5   2      946.46     1013.60     26.55 o 
   9   5   2        6.05       16.26     10.82 o 
  10   5   2       52.45       74.55      9.22 o 
  11   5   2       27.64       47.04     11.79 o 
 -12   6   2        1.07       -1.61     12.47 o 
 -11   6   2       27.17       18.19      7.38 o 
 -10   6   2        2.62       13.17      6.08 o 
  -9   6   2      186.17      196.72     10.35 o 
  -8   6   2      668.82      629.08     18.99 o 
  -7   6   2     1303.48     1151.42     33.15 o 
  -6   6   2        2.73        9.63      2.44 o 
  -5   6   2      223.94      231.58      5.54 o 
  -4   6   2     2138.90     2118.67     26.12 o 
  -3   6   2      308.09      395.89      7.64 o 
  -2   6   2     2236.16     2170.95     22.44 o 
  -1   6   2     2744.60     2855.72     37.06 o 
   0   6   2     2917.23     2912.49     31.51 o 
   1   6   2     3506.16     3459.11     43.57 o 
   2   6   2     4213.04     4442.40     57.73 o 
   3   6   2      108.02      129.06      6.26 o 
   4   6   2     4717.53     4818.49     72.29 o 
   5   6   2      508.78      534.67     11.13 o 
   6   6   2       45.42       35.31      4.13 o 
   7   6   2      115.20      133.68      8.18 o 
   8   6   2     1007.65      994.16     28.59 o 
   9   6   2      260.00      303.98     16.19 o 
  10   6   2        0.21       -6.25      6.81 o 
  11   6   2        7.58       18.52     10.72 o 
 -12   7   2        3.55       -9.13      9.13 o 
 -11   7   2      101.58      114.08     11.40 o 
 -10   7   2       13.51       22.11      9.02 o 
  -9   7   2      813.63      787.12     23.49 o 
  -8   7   2       12.01       16.40      5.88 o 
  -7   7   2      148.20      132.52      7.58 o 
  -6   7   2      827.51      785.31     14.16 o 
  -5   7   2      359.70      350.17      7.97 o 
  -4   7   2     2504.82     2630.25     40.05 o 
  -3   7   2     1370.52     1340.65     19.77 o 
  -2   7   2     1293.63     1259.67     17.18 o 
  -1   7   2     6873.57     6971.91     95.50 o 
   0   7   2     3005.63     3142.74     66.03 o 
   1   7   2      192.52      236.00      4.76 o 
   2   7   2     1492.56     1492.82     22.12 o 
   3   7   2     3819.09     3893.85     58.65 o 
   4   7   2      707.89      769.14     13.84 o 
   5   7   2      260.52      279.11      7.85 o 
   6   7   2       91.04       85.90      7.38 o 
   7   7   2      266.64      271.13     10.14 o 
   8   7   2      599.57      592.11     24.97 o 
   9   7   2       15.87        8.82      7.14 o 
  10   7   2       20.07       19.99      7.70 o 
 -11   8   2        3.49       17.48      7.73 o 
 -10   8   2       18.54       16.16      5.93 o 
  -9   8   2       62.35       65.57      7.65 o 
  -8   8   2      235.82      243.34     11.13 o 
  -7   8   2       19.84       30.41      5.84 o 
  -6   8   2        1.21        7.53      8.47 o 
  -5   8   2      778.24      740.06     13.24 o 
  -4   8   2     1501.31     1534.22     26.43 o 
  -3   8   2     1326.90     1345.99     18.83 o 
  -2   8   2        3.38       12.01      4.60 o 
  -1   8   2       94.03      115.19      5.14 o 
   0   8   2      375.52      364.93     10.40 o 
   1   8   2     4462.82     4511.36     55.02 o 
   2   8   2     1484.28     1493.71     21.42 o 
   3   8   2      296.96      296.89      8.09 o 
   4   8   2      354.63      338.00     10.27 o 
   5   8   2     1592.25     1529.85     27.18 o 
   6   8   2       25.89       29.02      4.40 o 
   7   8   2      640.84      595.98     18.19 o 
   8   8   2      432.05      424.15     15.16 o 
   9   8   2        4.93       -3.95      6.52 o 
  10   8   2        2.51        6.20      7.37 o 
 -11   9   2       26.18       30.19      8.81 o 
 -10   9   2       32.24       34.77      7.07 o 
  -9   9   2      205.74      214.57     11.81 o 
  -8   9   2      165.08      157.56      9.28 o 
  -7   9   2        0.92       23.36      7.93 o 
  -6   9   2       39.51       42.03      3.95 o 
  -5   9   2        0.72        5.66      2.61 o 
  -4   9   2     1864.67     1836.30     31.99 o 
  -3   9   2     1061.13     1055.07     16.41 o 
  -2   9   2       32.35       44.49      2.62 o 
  -1   9   2       70.22       78.01      5.92 o 
   0   9   2     3198.15     3006.90     73.71 o 
   1   9   2       31.68       26.34      2.63 o 
   2   9   2     1143.45     1051.53     17.00 o 
   3   9   2      631.69      621.92     12.73 o 
   4   9   2       38.72       40.62      4.68 o 
   5   9   2       67.07       73.74      7.03 o 
   6   9   2      573.62      529.44     15.63 o 
   7   9   2      401.33      407.39     14.35 o 
   8   9   2      161.08      148.27     11.58 o 
   9   9   2        1.16        2.08      6.82 o 
  10   9   2        1.98       -2.84      6.91 o 
 -11  10   2       14.47       28.73     14.72 o 
 -10  10   2       13.40        6.89      6.89 o 
  -9  10   2       86.40       93.45      9.47 o 
  -8  10   2      143.66      144.93      9.44 o 
  -7  10   2       21.33       23.79      5.81 o 
  -6  10   2       34.10       33.42      4.87 o 
  -5  10   2     1196.21     1158.98     24.66 o 
  -4  10   2        2.36        2.61      2.68 o 
  -3  10   2     1910.78     1826.26     32.78 o 
  -2  10   2        1.49        5.01      4.28 o 
  -1  10   2     2238.83     2285.03     40.27 o 
   0  10   2      123.87      133.52      6.16 o 
   1  10   2     1374.18     1224.11     39.41 o 
   2  10   2      339.83      335.74      8.06 o 
   3  10   2      551.91      492.92     10.98 o 
   4  10   2       92.02      100.96      8.14 o 
   5  10   2      334.59      284.86     10.26 o 
   6  10   2       38.35       47.45      8.09 o 
   7  10   2       70.82       62.63      6.59 o 
   8  10   2       28.74       34.16      7.55 o 
   9  10   2        0.05        3.71      7.83 o 
 -10  11   2       47.22       49.86     11.63 o 
  -9  11   2       10.84       17.93      6.14 o 
  -8  11   2       47.26       43.65      6.88 o 
  -7  11   2        9.65       21.03      5.47 o 
  -6  11   2       67.74       59.51      4.83 o 
  -5  11   2      102.12       83.25      5.81 o 
  -4  11   2      668.50      660.92     13.78 o 
  -3  11   2      138.79      138.53     11.93 o 
  -2  11   2      392.51      381.50     11.87 o 
  -1  11   2        6.02        1.20      3.18 o 
   0  11   2     1299.51     1298.37     26.09 o 
   1  11   2      179.91      179.80      7.95 o 
   2  11   2      426.51      390.01     10.98 o 
   3  11   2       13.44       12.35      4.31 o 
   4  11   2        7.23        2.25      3.23 o 
   5  11   2      188.75      205.41      9.38 o 
   6  11   2       11.29       40.93      9.83 o 
   7  11   2       35.01       52.70      6.44 o 
   8  11   2       19.02       13.49      6.79 o 
   9  11   2        1.19        7.61     11.43 o 
 -10  12   2       20.69       22.76     15.87 o 
  -9  12   2       62.49       79.48     12.97 o 
  -8  12   2        1.56        3.27      6.49 o 
  -7  12   2       33.63       40.11      8.49 o 
  -6  12   2       95.24       97.91      6.81 o 
  -5  12   2      295.80      270.89     10.20 o 
  -4  12   2        0.66       -2.73      3.74 o 
  -3  12   2      112.57      100.04      6.46 o 
  -2  12   2       34.28       35.93      5.35 o 
  -1  12   2       11.49       20.49      5.66 o 
   0  12   2      269.54      274.51      9.99 o 
   1  12   2      262.79      255.25      9.79 o 
   2  12   2       40.13       36.65      4.97 o 
   3  12   2       23.50       25.50      5.75 o 
   4  12   2       60.03       67.44      5.51 o 
   5  12   2       16.13       22.84      4.53 o 
   6  12   2        8.57        0.34      4.36 o 
   7  12   2       45.20       50.07      7.91 o 
   8  12   2       12.55        9.79      8.33 o 
  -9  13   2        1.06       -9.25     12.73 o 
  -8  13   2       42.98       51.13      9.66 o 
  -7  13   2      114.59      126.35     11.56 o 
  -6  13   2        3.68       12.68      9.24 o 
  -5  13   2      143.52      140.67      9.01 o 
  -4  13   2       97.55      111.71      7.41 o 
  -3  13   2       41.72       47.78      6.52 o 
  -2  13   2       47.93       57.84      5.72 o 
  -1  13   2       62.73       76.41      6.01 o 
   0  13   2       14.40       29.22      4.95 o 
   1  13   2       79.34       65.42      6.11 o 
   2  13   2        4.21       14.19      4.10 o 
   3  13   2        3.93        9.82      9.55 o 
   4  13   2       15.50       20.33      4.71 o 
   5  13   2        3.85        3.10      4.26 o 
   6  13   2        0.65        3.87      6.24 o 
   7  13   2        3.04        9.06      8.35 o 
   8  13   2        0.36        3.10     10.91 o 
  -8  14   2       20.59       26.69     13.46 o 
  -7  14   2        3.62       10.20      8.93 o 
  -6  14   2       85.04      109.39     11.05 o 
  -5  14   2        6.77        5.25      4.98 o 
  -4  14   2      216.90      255.81     12.02 o 
  -3  14   2        0.36       -0.41      3.84 o 
  -2  14   2       74.91       82.39      8.10 o 
  -1  14   2       71.41       73.76      7.09 o 
   0  14   2       58.69       57.45      7.39 o 
   1  14   2       69.48       78.87      8.06 o 
   2  14   2       59.87       44.96      6.05 o 
   3  14   2      106.85       98.22      7.13 o 
   4  14   2       10.73       13.05      7.81 o 
   5  14   2       66.56       48.90      9.21 o 
   6  14   2        8.25        3.72     10.22 o 
   7  14   2       50.31       33.19     11.65 o 
  -7  15   2       18.05       45.84     12.20 o 
  -6  15   2        0.20        2.73      8.01 o 
  -5  15   2       41.50       59.78     11.61 o 
  -4  15   2       30.41       19.77      6.94 o 
  -3  15   2      201.66      242.02     14.70 o 
  -2  15   2        0.08        5.40      9.87 o 
  -1  15   2      106.13      108.41     10.35 o 
   0  15   2       12.20       15.58      6.79 o 
   1  15   2       66.73       87.84      9.61 o 
   2  15   2      158.87      158.28     11.59 o 
   3  15   2       46.76       33.70      7.51 o 
   4  15   2       45.44       46.19      8.57 o 
   5  15   2       63.53       52.14     10.26 o 
   6  15   2       77.27       72.85     16.54 o 
  -6  16   2       39.94       42.55     12.06 o 
  -5  16   2       33.46       21.78      8.91 o 
  -4  16   2       45.94       45.25      8.75 o 
  -3  16   2       50.22       55.12      8.97 o 
  -2  16   2      174.96      192.84     13.54 o 
  -1  16   2       20.58       26.96      8.60 o 
   0  16   2       43.92       51.00      8.64 o 
   1  16   2      209.02      200.64     14.41 o 
   2  16   2      172.06      197.66     13.73 o 
   3  16   2       57.38       77.59     10.54 o 
   4  16   2       95.03       88.04     13.44 o 
   5  16   2       18.96       15.75     12.28 o 
  -5  17   2       38.11       43.23     14.12 o 
  -4  17   2       33.37       55.84     12.16 o 
  -3  17   2      233.34      262.86     17.15 o 
  -2  17   2       13.20       16.21      7.51 o 
  -1  17   2       69.00       68.91     10.20 o 
   0  17   2      149.46      156.75     12.98 o 
   1  17   2       50.15       50.29      9.49 o 
   2  17   2       91.37      121.58     11.84 o 
   3  17   2      149.34      138.19     12.93 o 
   4  17   2       14.54       21.22      9.75 o 
  -3  18   2        3.56        8.18      9.21 o 
  -2  18   2      155.01      171.49     16.85 o 
  -1  18   2       11.89       11.47      7.65 o 
   0  18   2       33.54       41.26     10.29 o 
   1  18   2       36.33       43.23      9.99 o 
   2  18   2      145.67      164.02     14.17 o 
 -13   1   3        9.15       29.04     24.81 o 
 -12   1   3        2.17        3.14      6.46 o 
 -11   1   3        0.44       -0.44      5.79 o 
 -10   1   3       24.76       31.78      6.78 o 
  -9   1   3       97.21      105.99      7.59 o 
  -8   1   3        0.76        1.68      4.52 o 
  -7   1   3      435.03      447.95      8.71 o 
  -6   1   3      441.26      478.42      7.90 o 
  -5   1   3      280.09      285.48      4.40 o 
  -4   1   3      866.45      933.60     13.55 o 
  -3   1   3       79.95      102.12      2.08 o 
  -2   1   3     4085.40     3716.18     96.03 o 
  -1   1   3     2459.83     2516.68     23.97 o 
   0   1   3     3011.12     3161.87     39.86 o 
   1   1   3      331.67      395.71      5.51 o 
   2   1   3        0.15        2.96      1.06 o 
   3   1   3      103.65      115.75      2.65 o 
   4   1   3     2621.04     2826.38     33.62 o 
   5   1   3        4.53        6.35      2.36 o 
   6   1   3      610.41      614.09     12.21 o 
   7   1   3       16.29       29.66      4.01 o 
   8   1   3       20.88       11.57      4.43 o 
   9   1   3       20.07       41.78     12.26 o 
  10   1   3       34.04       30.38      8.03 o 
  11   1   3        3.30       -7.26      9.95 o 
 -13   2   3       24.93       27.10     10.79 o 
 -12   2   3      125.34      123.87     12.08 o 
 -11   2   3        3.43        3.05      8.14 o 
 -10   2   3       69.89       77.99      7.83 o 
  -9   2   3       63.89       62.80      5.97 o 
  -8   2   3      125.22      139.30      9.41 o 
  -7   2   3      463.65      448.34     13.78 o 
  -6   2   3      214.67      213.32      5.86 o 
  -5   2   3      536.55      533.60      9.96 o 
  -4   2   3      436.63      441.87      7.11 o 
  -3   2   3        1.36       13.43      3.20 o 
  -2   2   3       17.54       19.10      2.68 o 
  -1   2   3      519.53      398.95     10.09 o 
   0   2   3       56.80       57.53      2.59 o 
   1   2   3     2039.53     2023.03     53.81 o 
   2   2   3       42.56       40.58      4.89 o 
   3   2   3      340.65      334.18      6.65 o 
   4   2   3      235.38      333.58      6.66 o 
   5   2   3      622.06      599.22     11.73 o 
   6   2   3        0.78        5.16      3.05 o 
   7   2   3       15.24       20.79      7.46 o 
   8   2   3       17.81       14.78      5.96 o 
   9   2   3        6.18       10.84      6.21 o 
  10   2   3        0.17       -6.34      6.34 o 
  11   2   3        7.43        5.52     15.55 o 
 -13   3   3       95.65      137.32     21.35 o 
 -12   3   3        1.64        4.84      6.71 o 
 -11   3   3       22.72       20.45      7.11 o 
 -10   3   3      140.75      139.75      9.19 o 
  -9   3   3      141.58      137.67      8.43 o 
  -8   3   3      463.13      473.99     13.70 o 
  -7   3   3      382.20      419.50     11.30 o 
  -6   3   3      354.58      361.21      7.20 o 
  -5   3   3     1387.96     1359.52     22.81 o 
  -4   3   3      100.59      133.49      7.30 o 
  -3   3   3      171.48      182.98      3.78 o 
  -2   3   3     4253.80     4771.67     41.51 o 
  -1   3   3     1880.98     1930.64     40.95 o 
   0   3   3    18178.78    17505.09    194.99 o 
   1   3   3     1772.76     1914.95     27.43 o 
   2   3   3      457.42      509.97     10.32 o 
   3   3   3      280.17      308.08      5.01 o 
   4   3   3      335.12      304.35      7.12 o 
   5   3   3        0.98       26.15      9.97 o 
   6   3   3      110.88      109.48      4.83 o 
   7   3   3      344.88      325.98     11.83 o 
   8   3   3        7.61       24.18      5.25 o 
   9   3   3        7.49       10.82      5.81 o 
  10   3   3      128.99      125.22     17.07 o 
  11   3   3       59.72       96.77     29.49 o 
 -12   4   3      376.22      384.33     20.65 o 
 -11   4   3        0.72        2.19      5.72 o 
 -10   4   3        1.34       -4.65      5.21 o 
  -9   4   3      717.02      715.56     20.35 o 
  -8   4   3      775.58      800.40     31.09 o 
  -7   4   3      616.73      609.32     15.47 o 
  -6   4   3       76.93       77.63      4.92 o 
  -5   4   3      142.64      141.30      6.11 o 
  -4   4   3      248.00      243.99      6.31 o 
  -3   4   3     2277.68     2313.15     23.01 o 
  -2   4   3      822.15      839.51     19.83 o 
  -1   4   3     7036.86     7023.61    165.76 o 
   0   4   3       54.68       69.20      2.38 o 
   1   4   3       55.88       83.04      3.18 o 
   2   4   3      128.32      113.47      3.53 o 
   3   4   3       39.19       34.41      2.86 o 
   4   4   3     1149.86     1104.49     31.02 o 
   5   4   3      605.25      637.52     11.50 o 
   6   4   3     1668.08     1650.95     26.97 o 
   7   4   3       48.64       58.64      6.33 o 
   8   4   3       10.35       16.22      5.80 o 
   9   4   3        3.69        2.78      4.88 o 
  10   4   3       18.59       16.47      8.73 o 
  11   4   3      117.16      143.50     21.26 o 
 -12   5   3       44.14       45.96     12.63 o 
 -11   5   3      101.00      107.77      8.79 o 
 -10   5   3      108.82      105.26      8.74 o 
  -9   5   3      724.01      731.00     20.90 o 
  -8   5   3      659.15      692.03     18.65 o 
  -7   5   3     1690.94     1726.69     34.37 o 
  -6   5   3       83.54       83.20      5.12 o 
  -5   5   3       38.53       39.65      3.05 o 
  -4   5   3     3313.95     3431.45     37.69 o 
  -3   5   3     1045.14     1084.27     14.79 o 
  -2   5   3     3639.64     3544.91     34.36 o 
  -1   5   3     1343.86     1454.30     19.39 o 
   0   5   3      819.70      927.92      9.85 o 
   1   5   3     2252.50     2267.37     23.95 o 
   2   5   3     3428.94     3407.47     43.39 o 
   3   5   3       11.93       10.09      2.11 o 
   4   5   3       79.56       95.66      8.99 o 
   5   5   3        5.44        8.31      3.24 o 
   6   5   3      404.18      401.78     10.20 o 
   7   5   3     1453.21     1507.93     34.67 o 
   8   5   3       23.42       27.20      5.73 o 
   9   5   3       10.47       24.07      6.02 o 
  10   5   3        4.20       10.27      9.35 o 
 -12   6   3      466.22      480.03     27.96 o 
 -11   6   3       16.36        8.36      5.69 o 
 -10   6   3        0.91        1.70      4.77 o 
  -9   6   3      139.40      145.66      9.11 o 
  -8   6   3     2662.57     2753.05     57.40 o 
  -7   6   3     1017.43     1062.72     24.36 o 
  -6   6   3      953.67      874.30     20.15 o 
  -5   6   3       20.01       22.22      2.95 o 
  -4   6   3      969.16      927.70     12.84 o 
  -3   6   3    10941.68    10913.76    122.05 o 
  -2   6   3      652.16      631.12     14.78 o 
  -1   6   3      243.88      265.65      8.44 o 
   0   6   3      385.68      411.02      9.05 o 
   1   6   3     3260.32     3303.88     45.19 o 
   2   6   3     2721.85     2721.21     33.48 o 
   3   6   3      370.85      373.20      8.53 o 
   4   6   3        4.73       10.75      2.74 o 
   5   6   3       25.14       27.71      4.68 o 
   6   6   3     2116.08     2174.52     44.87 o 
   7   6   3        3.66        2.28      4.77 o 
   8   6   3       17.36       26.69      5.85 o 
   9   6   3       14.54       24.36      6.53 o 
  10   6   3      180.54      154.81     16.20 o 
 -12   7   3       45.69       51.91     13.45 o 
 -11   7   3      210.27      203.57     12.64 o 
 -10   7   3       25.97       39.39      6.88 o 
  -9   7   3      404.13      419.48     15.72 o 
  -8   7   3     1820.49     1838.44     41.61 o 
  -7   7   3     1675.40     1680.45     35.48 o 
  -6   7   3      729.13      696.73     17.46 o 
  -5   7   3      933.86      963.02     17.03 o 
  -4   7   3     4733.36     4653.69     58.72 o 
  -3   7   3      875.13      863.11     13.89 o 
  -2   7   3     3235.56     3177.51     46.88 o 
  -1   7   3     1823.77     1960.99     30.15 o 
   0   7   3     2848.42     2792.07     41.30 o 
   1   7   3     2289.90     2325.30     30.50 o 
   2   7   3     3605.88     3453.04     44.19 o 
   3   7   3      243.58      274.33      9.85 o 
   4   7   3     1177.49     1127.79     24.34 o 
   5   7   3     1394.08     1435.50     25.80 o 
   6   7   3       86.72       98.62      7.13 o 
   7   7   3      571.72      626.85     21.06 o 
   8   7   3      137.09      140.01      9.90 o 
   9   7   3       93.80      103.58     14.02 o 
  10   7   3       18.60       29.72     10.47 o 
 -11   8   3      103.46       99.50     10.85 o 
 -10   8   3       99.68       84.72     12.21 o 
  -9   8   3       89.57       95.84      8.11 o 
  -8   8   3      537.65      577.61     17.96 o 
  -7   8   3     2207.65     2205.41     46.63 o 
  -6   8   3      300.84      310.61      8.87 o 
  -5   8   3      350.70      338.59      7.72 o 
  -4   8   3     1088.62     1078.70     16.60 o 
  -3   8   3     5525.47     5128.27    222.43 o 
  -2   8   3      868.56      905.41     16.88 o 
  -1   8   3     1242.00     1213.89     21.19 o 
   0   8   3      657.49      689.49     15.56 o 
   1   8   3     3639.25     3473.74     42.41 o 
   2   8   3     2103.59     2062.33     32.48 o 
   3   8   3      161.27      152.85      7.77 o 
   4   8   3       72.85       95.55      5.08 o 
   5   8   3     2112.86     2142.23     37.83 o 
   6   8   3     1813.63     1941.23     43.72 o 
   7   8   3        1.61       12.45      9.97 o 
   8   8   3      182.45      206.37     10.83 o 
   9   8   3       27.47       28.89     13.89 o 
  10   8   3      393.33      416.23     27.66 o 
 -11   9   3       90.02      109.89     11.73 o 
 -10   9   3       18.62       12.61      6.52 o 
  -9   9   3      551.98      555.18     19.35 o 
  -8   9   3     1522.57     1531.79     37.71 o 
  -7   9   3      117.85      125.77      8.03 o 
  -6   9   3      476.47      469.16     11.01 o 
  -5   9   3      276.87      243.91      6.64 o 
  -4   9   3     2789.84     2676.96     55.99 o 
  -3   9   3      674.10      619.24     11.91 o 
  -2   9   3     2259.57     2240.90     37.92 o 
  -1   9   3       29.26       34.47      3.87 o 
   0   9   3     4152.81     4185.27     69.05 o 
   1   9   3      289.38      283.23     13.29 o 
   2   9   3     2197.53     2215.69     32.92 o 
   3   9   3      778.22      784.77     18.26 o 
   4   9   3      331.66      349.89      9.26 o 
   5   9   3      642.56      694.27     16.37 o 
   6   9   3      248.26      249.85     10.98 o 
   7   9   3      524.05      570.09     19.03 o 
   8   9   3        3.36        4.03      5.25 o 
   9   9   3      122.25      113.27     11.67 o 
 -11  10   3      227.30      193.15     21.20 o 
 -10  10   3       17.74       21.26      6.84 o 
  -9  10   3       13.54       13.02      6.22 o 
  -8  10   3      236.15      229.83     11.32 o 
  -7  10   3     1033.99     1066.42     27.37 o 
  -6  10   3       19.29       30.48      3.71 o 
  -5  10   3      657.17      637.13     14.57 o 
  -4  10   3      497.65      467.63     13.34 o 
  -3  10   3     4672.98     4694.39     83.60 o 
  -2  10   3     1671.50     1731.94     33.80 o 
  -1  10   3      865.56      828.52     17.59 o 
   0  10   3      130.97      127.18      6.33 o 
   1  10   3     3415.30     3343.74     59.55 o 
   2  10   3     1862.78     1814.17     28.74 o 
   3  10   3       11.95       23.46      6.09 o 
   4  10   3       98.08      104.77      6.57 o 
   5  10   3      876.04      879.32     19.08 o 
   6  10   3      823.61      877.14     23.88 o 
   7  10   3        4.53        0.56      4.91 o 
   8  10   3       32.40       25.34      7.74 o 
   9  10   3       24.44       20.43      8.42 o 
 -10  11   3       66.11       81.39     16.38 o 
  -9  11   3       39.55       48.29      8.93 o 
  -8  11   3      131.74      141.09     10.57 o 
  -7  11   3      103.94      108.34      8.15 o 
  -6  11   3     1388.76     1308.40     47.20 o 
  -5  11   3        1.84        2.02      4.13 o 
  -4  11   3      781.27      749.00     18.68 o 
  -3  11   3       58.10       74.45      6.12 o 
  -2  11   3      725.30      726.34     17.94 o 
  -1  11   3      629.05      622.84     17.55 o 
   0  11   3     1990.14     1904.27     37.61 o 
   1  11   3      608.78      585.42     17.15 o 
   2  11   3      382.41      363.90     14.39 o 
   3  11   3     1083.77      981.91     22.29 o 
   4  11   3      263.22      269.24     10.97 o 
   5  11   3      555.49      519.23     14.18 o 
   6  11   3       38.13       65.82      7.40 o 
   7  11   3       55.47       50.06      7.84 o 
   8  11   3       10.95       16.94      8.02 o 
 -10  12   3        2.47        0.36      8.78 o 
  -9  12   3       21.74       37.81     10.07 o 
  -8  12   3       12.76        1.67      6.12 o 
  -7  12   3      628.46      678.77     25.55 o 
  -6  12   3      362.04      343.65     13.08 o 
  -5  12   3      562.61      589.27     21.44 o 
  -4  12   3       10.07       13.38      4.38 o 
  -3  12   3     1406.96     1412.76     32.02 o 
  -2  12   3      689.09      713.68     19.20 o 
  -1  12   3      527.51      539.55     14.69 o 
   0  12   3      208.13      186.33      8.93 o 
   1  12   3      887.26      886.46     21.43 o 
   2  12   3      558.89      481.36     17.66 o 
   3  12   3      252.26      252.49      9.85 o 
   4  12   3      128.55      119.05      8.83 o 
   5  12   3      657.20      655.35     37.12 o 
   6  12   3      216.84      171.14     11.54 o 
   7  12   3        9.06       18.22      9.18 o 
   8  12   3       65.24       45.30     17.14 o 
  -9  13   3       11.18        7.37      8.45 o 
  -8  13   3      162.85      180.14     15.13 o 
  -7  13   3      123.06      141.70     12.08 o 
  -6  13   3      628.06      648.74     29.03 o 
  -5  13   3       95.25      110.71      8.88 o 
  -4  13   3      211.69      236.76     10.42 o 
  -3  13   3      401.33      408.60     14.23 o 
  -2  13   3      504.23      487.24     16.32 o 
  -1  13   3      728.94      700.03     18.40 o 
   0  13   3      926.69      918.73     22.83 o 
   1  13   3        1.65        1.61      4.05 o 
   2  13   3      403.89      432.04     14.19 o 
   3  13   3      426.61      340.16     12.66 o 
   4  13   3      118.91      156.62      8.58 o 
   5  13   3      111.12       87.47      8.84 o 
   6  13   3      233.28      251.54     24.92 o 
   7  13   3       68.59       38.93     21.17 o 
  -8  14   3        0.20       11.94      9.61 o 
  -7  14   3      432.29      407.97     32.23 o 
  -6  14   3      127.82      122.73     10.73 o 
  -5  14   3      353.74      358.44     16.22 o 
  -4  14   3       28.86       22.38      5.79 o 
  -3  14   3      560.33      604.10     21.57 o 
  -2  14   3     1158.86     1123.48     28.95 o 
  -1  14   3      537.79      519.80     16.31 o 
   0  14   3        0.47        2.06      4.30 o 
   1  14   3     1038.93     1022.67     35.42 o 
   2  14   3      282.93      251.12     10.72 o 
   3  14   3        7.80        4.63      4.47 o 
   4  14   3      101.54       88.32      8.21 o 
   5  14   3      579.50      542.73     22.03 o 
   6  14   3       53.09       54.92     15.27 o 
   7  14   3        1.24      -12.29     12.29 o 
  -8  15   3       78.58       87.36     25.00 o 
  -7  15   3       11.53       27.10     13.38 o 
  -6  15   3      379.21      438.30     26.12 o 
  -5  15   3       23.61       18.90      9.34 o 
  -4  15   3      377.26      387.21     17.92 o 
  -3  15   3       36.11       32.82      7.58 o 
  -2  15   3      490.66      492.23     20.52 o 
  -1  15   3      129.44      133.08     11.21 o 
   0  15   3      758.72      790.35     28.11 o 
   1  15   3       60.75       60.82      8.64 o 
   2  15   3      134.05      133.58     11.80 o 
   3  15   3      270.25      234.41     14.75 o 
   4  15   3      234.77      284.79     19.27 o 
   5  15   3       80.66       66.72     12.42 o 
   6  15   3      167.32      194.96     23.91 o 
  -7  16   3      195.34      175.75     19.00 o 
  -6  16   3       19.43       15.12      9.63 o 
  -5  16   3      117.90       94.66     13.48 o 
  -4  16   3       25.75       22.84      7.53 o 
  -3  16   3      322.66      321.56     16.53 o 
  -2  16   3       69.90       70.16     11.56 o 
  -1  16   3      327.90      332.94     17.55 o 
   0  16   3        2.08        6.97      8.52 o 
   1  16   3      421.65      458.43     20.95 o 
   2  16   3      175.98      202.39     13.80 o 
   3  16   3       93.51      111.89     13.74 o 
   4  16   3       87.54       92.57     13.63 o 
   5  16   3      176.17      158.34     22.08 o 
  -5  17   3        2.91        1.18      8.36 o 
  -4  17   3      172.65      178.15     17.22 o 
  -3  17   3        0.01       -5.22      7.42 o 
  -2  17   3      213.69      223.30     15.44 o 
  -1  17   3       65.47       68.21     10.20 o 
   0  17   3      259.61      251.89     16.30 o 
   1  17   3        1.73       20.39      9.69 o 
   2  17   3      152.02      147.35     13.75 o 
   3  17   3       15.15       14.10      9.52 o 
  -3  18   3      146.42      143.77     16.57 o 
  -2  18   3       19.76       18.71     12.03 o 
  -1  18   3        5.66        1.76      6.80 o 
   0  18   3        2.69        0.84      6.70 o 
   1  18   3      243.39      239.63     17.78 o 
 -13   0   4       14.46       16.24     12.24 o 
 -12   0   4       18.15       20.30     11.55 o 
 -11   0   4      583.42      570.56     32.56 o 
 -10   0   4      999.81      967.59     45.38 o 
  -9   0   4        9.24       23.12      8.40 o 
  -8   0   4     1428.96     1435.47     30.50 o 
  -7   0   4       59.48       67.59      4.28 o 
  -6   0   4     4224.13     4337.49     66.10 o 
  -5   0   4        0.11       15.96      4.24 o 
  -4   0   4     2270.87     2538.26     29.88 o 
  -3   0   4     1644.26     1930.97     27.01 o 
  -2   0   4     5321.64     5957.91     78.24 o 
  -1   0   4    11480.43    11405.60    136.48 o 
   0   0   4     4795.93     5814.68     67.64 o 
   1   0   4     1164.30     1381.31     16.31 o 
   2   0   4      153.80      121.08      4.08 o 
   3   0   4      137.35       77.63      6.31 o 
   4   0   4      919.70      904.46     18.48 o 
   5   0   4     1576.17     1699.24     35.13 o 
   6   0   4      215.74      235.49      9.67 o 
   7   0   4      753.45      723.02     32.98 o 
   8   0   4      163.25      150.78     16.12 o 
   9   0   4      624.99      653.93     35.09 o 
  10   0   4        1.65        6.49     16.39 o 
  11   0   4       60.71       55.98     20.65 o 
 -13   1   4       56.43       51.50     10.21 o 
 -12   1   4        8.79       11.15      7.02 o 
 -11   1   4      144.82      143.60     11.59 o 
 -10   1   4     2009.97     1957.60     52.98 o 
  -9   1   4      371.88      351.09     10.89 o 
  -8   1   4      716.89      708.55     15.72 o 
  -7   1   4      136.35      127.31      4.76 o 
  -6   1   4      431.96      416.63      8.79 o 
  -5   1   4     4389.18     4520.17     56.47 o 
  -4   1   4      562.78      622.27      9.33 o 
  -3   1   4    13670.39    13860.66    177.86 o 
  -2   1   4       33.30       35.32      1.48 o 
  -1   1   4    24199.87    21347.46    264.51 o 
   0   1   4     3100.70     3059.76     52.44 o 
   1   1   4      224.36      308.64      5.04 o 
   2   1   4        6.07        6.60      0.70 o 
   3   1   4      387.64      372.81      5.19 o 
   4   1   4    10263.22     9692.59    173.81 o 
   5   1   4       24.09       26.74      4.88 o 
   6   1   4       13.79       18.75      4.20 o 
   7   1   4      291.75      269.27     10.16 o 
   8   1   4     1573.86     1582.81     44.14 o 
   9   1   4       56.30       55.49      8.84 o 
  10   1   4      199.62      197.42     14.57 o 
 -13   2   4        5.79        5.82      7.53 o 
 -12   2   4       62.07       59.81     10.61 o 
 -11   2   4      592.04      584.58     23.70 o 
 -10   2   4      372.17      383.74     13.34 o 
  -9   2   4      147.39      162.71      8.36 o 
  -8   2   4      451.89      427.61     11.75 o 
  -7   2   4       78.44       79.20      4.76 o 
  -6   2   4     5667.98     5528.05     79.57 o 
  -5   2   4      911.57      990.48     15.09 o 
  -4   2   4     1358.75     1346.40     17.59 o 
  -3   2   4       30.90       32.06      1.65 o 
  -2   2   4     3745.60     3696.26     38.64 o 
  -1   2   4    15751.82    15328.20    153.85 o 
   0   2   4     3095.80     3098.01     29.40 o 
   1   2   4       23.90       42.03      2.41 o 
   2   2   4       88.99      127.48      3.33 o 
   3   2   4     6806.18     6965.14     93.83 o 
   4   2   4        8.62       26.43      4.98 o 
   5   2   4     1891.59     1839.27     39.17 o 
   6   2   4      191.05      202.71      7.99 o 
   7   2   4     1018.67      998.23     23.89 o 
   8   2   4      221.56      205.23     10.73 o 
   9   2   4      473.15      438.34     20.13 o 
  10   2   4       43.25       56.38     10.12 o 
 -13   3   4       33.52       20.25     10.16 o 
 -12   3   4       10.71       20.32     16.19 o 
 -11   3   4       42.52       59.15      8.86 o 
 -10   3   4      629.69      667.92     20.18 o 
  -9   3   4     1231.87     1241.74     28.34 o 
  -8   3   4      163.94      147.24      7.41 o 
  -7   3   4      576.04      600.23     13.37 o 
  -6   3   4      232.79      223.29     10.50 o 
  -5   3   4     3911.07     3866.54     53.41 o 
  -4   3   4      811.39      820.68     11.96 o 
  -3   3   4     2557.16     2689.19     29.27 o 
  -2   3   4       32.61       24.93      2.36 o 
  -1   3   4    14102.22    13677.09    126.92 o 
   0   3   4     4916.41     4849.86     44.08 o 
   1   3   4       36.63       28.85      2.27 o 
   2   3   4     4127.71     4265.57     56.91 o 
   3   3   4     1029.24      892.84     26.68 o 
   4   3   4     8107.00     7607.59    217.41 o 
   5   3   4        7.16        9.86      8.42 o 
   6   3   4        8.72       16.45      7.09 o 
   7   3   4       36.75       34.32      6.82 o 
   8   3   4     1445.75     1387.86     41.66 o 
   9   3   4      101.59       93.78     10.47 o 
  10   3   4      114.13      122.75     20.14 o 
 -13   4   4       35.16       35.06     11.33 o 
 -12   4   4       51.65       53.57      9.41 o 
 -11   4   4      380.89      379.66     22.05 o 
 -10   4   4     1378.24     1374.78     34.55 o 
  -9   4   4        0.88        0.91      3.96 o 
  -8   4   4     1475.89     1461.16     31.20 o 
  -7   4   4      935.55      928.56     19.66 o 
  -6   4   4     7645.75     7786.37    120.34 o 
  -5   4   4      828.06      873.73     15.24 o 
  -4   4   4     1589.02     1503.31     33.95 o 
  -3   4   4      591.42      633.71      7.96 o 
  -2   4   4    17215.50    16494.64    175.56 o 
  -1   4   4     5928.37     6030.25     68.74 o 
   0   4   4      164.10      144.68      2.80 o 
   1   4   4     1496.99     1409.32     35.17 o 
   2   4   4     5909.14     5965.21     61.05 o 
   3   4   4     7706.97     7455.55     77.56 o 
   4   4   4     1450.32     1515.19     27.22 o 
   5   4   4      555.04      582.51     16.50 o 
   6   4   4      294.96      311.23     11.38 o 
   7   4   4     1598.73     1582.92     36.79 o 
   8   4   4       23.73       64.68      9.47 o 
   9   4   4      309.87      307.99     15.52 o 
  10   4   4        5.52        1.52      8.15 o 
 -12   5   4      112.35      109.51     11.59 o 
 -11   5   4      219.16      202.35     11.85 o 
 -10   5   4      280.80      317.57     14.04 o 
  -9   5   4     1171.90     1238.10     31.62 o 
  -8   5   4        1.10        4.59      7.74 o 
  -7   5   4     1773.41     1825.38     40.27 o 
  -6   5   4       86.25       63.06      7.64 o 
  -5   5   4     7375.48     7029.53    166.29 o 
  -4   5   4      448.11      406.28      8.69 o 
  -3   5   4     1465.85     1420.69     21.36 o 
  -2   5   4      471.01      546.02      7.03 o 
  -1   5   4     6411.51     6021.84    124.89 o 
   0   5   4     3786.45     3838.81     42.60 o 
   1   5   4     1944.39     2023.60     22.94 o 
   2   5   4      469.37      451.73      7.85 o 
   3   5   4     2163.23     2190.63     27.15 o 
   4   5   4     2952.96     2810.53     44.32 o 
   5   5   4      108.99      101.58      6.22 o 
   6   5   4      685.83      659.60     18.34 o 
   7   5   4      117.39      120.14      9.17 o 
   8   5   4      581.61      586.63     22.73 o 
   9   5   4       67.36       85.46     14.03 o 
  10   5   4       40.11       37.33     10.95 o 
 -12   6   4        1.56       -3.29      7.19 o 
 -11   6   4      143.27      149.87     10.41 o 
 -10   6   4      928.98      920.81     27.04 o 
  -9   6   4        7.25        8.40      4.43 o 
  -8   6   4      656.22      630.08     18.23 o 
  -7   6   4      259.83      268.87     13.04 o 
  -6   6   4     3325.68     3488.90     70.41 o 
  -5   6   4     1450.49     1387.47     40.39 o 
  -4   6   4     6616.00     6657.33     78.45 o 
  -3   6   4       26.32       43.99      3.60 o 
  -2   6   4     7886.27     7666.21    105.79 o 
  -1   6   4     1651.17     1639.31     24.52 o 
   0   6   4     5399.15     5633.57     76.63 o 
   1   6   4     1476.50     1429.06     17.78 o 
   2   6   4     3968.82     3776.77     46.49 o 
   3   6   4     1230.60     1220.70     17.63 o 
   4   6   4       27.20       25.71      2.72 o 
   5   6   4      971.40     1000.03     22.74 o 
   6   6   4      327.59      327.46     12.38 o 
   7   6   4      655.21      665.77     20.11 o 
   8   6   4       12.84       13.13      8.98 o 
   9   6   4        9.06        8.44      6.71 o 
  10   6   4        0.07        5.76     18.26 o 
 -12   7   4        9.48        7.08      8.95 o 
 -11   7   4        8.73       21.11      7.02 o 
 -10   7   4        0.62        5.72      5.76 o 
  -9   7   4      542.83      544.87     23.32 o 
  -8   7   4       21.74       25.70      5.55 o 
  -7   7   4      457.32      457.45     13.46 o 
  -6   7   4      210.97      205.92      7.84 o 
  -5   7   4     2670.50     2629.83     37.20 o 
  -4   7   4      544.62      538.23      9.30 o 
  -3   7   4     7531.42     7389.32    127.91 o 
  -2   7   4        8.65        3.94      3.90 o 
  -1   7   4     1562.32     1516.68     24.44 o 
   0   7   4     2596.98     2366.91     49.21 o 
   1   7   4      798.48      787.07     16.36 o 
   2   7   4      485.02      483.51      9.14 o 
   3   7   4     2972.40     2952.49     47.01 o 
   4   7   4       20.07       29.58      4.72 o 
   5   7   4      310.61      314.81     11.20 o 
   6   7   4      271.44      283.81     13.08 o 
   7   7   4      163.72      158.87     10.61 o 
   8   7   4      135.79      144.08     11.02 o 
   9   7   4        0.05        3.68      5.97 o 
  10   7   4       71.70      100.40     14.76 o 
 -12   8   4        6.98        2.13      8.21 o 
 -11   8   4        0.95        2.04      5.83 o 
 -10   8   4      145.24      143.07     10.52 o 
  -9   8   4       71.49       88.57      7.42 o 
  -8   8   4      771.28      773.84     22.22 o 
  -7   8   4      237.67      246.66     11.97 o 
  -6   8   4      388.93      340.07     13.83 o 
  -5   8   4      650.61      624.90     13.36 o 
  -4   8   4      176.99      162.80      4.88 o 
  -3   8   4      263.67      277.50     12.36 o 
  -2   8   4     2696.38     2666.25     43.20 o 
  -1   8   4      182.33      215.52      6.93 o 
   0   8   4       30.89       42.32      3.95 o 
   1   8   4       85.61       86.67      3.45 o 
   2   8   4     2504.24     2399.49     61.28 o 
   3   8   4      114.17      125.03      5.97 o 
   4   8   4       48.63       42.27      7.32 o 
   5   8   4      154.73      162.05      8.79 o 
   6   8   4      145.74      132.25     12.30 o 
   7   8   4        2.36        8.06      5.25 o 
   8   8   4       75.03       70.65      7.72 o 
   9   8   4       38.83       38.88     10.95 o 
 -11   9   4        0.81       -4.55      6.05 o 
 -10   9   4      126.28      133.50     10.41 o 
  -9   9   4      628.51      603.69     28.10 o 
  -8   9   4       11.25       31.71      9.20 o 
  -7   9   4        0.31        5.69      5.43 o 
  -6   9   4        9.73       17.72      5.99 o 
  -5   9   4      565.25      507.19     10.18 o 
  -4   9   4      737.73      712.98     28.28 o 
  -3   9   4      625.37      639.33     15.14 o 
  -2   9   4      686.09      713.70     15.78 o 
  -1   9   4        3.40        9.89      4.14 o 
   0   9   4      275.82      277.86      9.53 o 
   1   9   4       71.68       82.23      9.50 o 
   2   9   4      789.96      728.43     17.49 o 
   3   9   4     1766.28     1798.60     29.73 o 
   4   9   4       86.07       94.48      5.37 o 
   5   9   4        3.23       -0.54      3.83 o 
   6   9   4        0.58       -1.10      5.40 o 
   7   9   4      272.41      292.54     12.79 o 
   8   9   4        1.25        4.95      5.40 o 
   9   9   4        2.21       -2.33      7.47 o 
 -11  10   4        0.52        5.37     10.42 o 
 -10  10   4       32.52       30.77      7.28 o 
  -9  10   4      267.06      284.23     16.49 o 
  -8  10   4      125.32      124.35     10.46 o 
  -7  10   4      174.53      153.78      8.34 o 
  -6  10   4      163.47      139.24      9.21 o 
  -5  10   4      651.88      615.26     15.71 o 
  -4  10   4        1.57        5.37      5.28 o 
  -3  10   4        1.32        5.85      5.25 o 
  -2  10   4      511.58      505.27     13.60 o 
  -1  10   4     2918.67     2980.38     54.79 o 
   0  10   4        2.63        2.49      3.38 o 
   1  10   4       10.83       23.37      7.63 o 
   2  10   4      184.73      196.34      6.90 o 
   3  10   4      394.28      394.82      9.91 o 
   4  10   4      160.12      154.76      6.78 o 
   5  10   4      216.19      230.79     11.24 o 
   6  10   4        4.85       -2.95      4.54 o 
   7  10   4        1.11        7.02      7.07 o 
   8  10   4      104.96       91.02     10.41 o 
   9  10   4       16.01       -0.41     12.15 o 
 -10  11   4       36.59       58.80     14.76 o 
  -9  11   4       85.04       89.61     10.81 o 
  -8  11   4       48.62       96.97     19.79 o 
  -7  11   4       87.68       75.74      9.29 o 
  -6  11   4      238.50      240.25     16.80 o 
  -5  11   4       97.38      113.41      8.07 o 
  -4  11   4      349.09      386.17     12.35 o 
  -3  11   4      115.68      128.78      7.63 o 
  -2  11   4      817.99      821.92     20.20 o 
  -1  11   4      164.52      197.82     10.29 o 
   0  11   4        2.06       -3.76      3.93 o 
   1  11   4       14.64       10.69      4.25 o 
   2  11   4      392.58      396.80     12.43 o 
   3  11   4      534.17      505.04     16.83 o 
   4  11   4      156.57      167.43      7.38 o 
   5  11   4       11.48       15.22      4.88 o 
   6  11   4        4.06       10.74      5.06 o 
   7  11   4       78.47       90.40     12.04 o 
   8  11   4       15.61       17.99      9.33 o 
 -10  12   4        2.77       -0.58      7.95 o 
  -9  12   4       18.49       29.91     12.49 o 
  -8  12   4       17.53        6.69      6.99 o 
  -7  12   4        9.89       12.28      6.82 o 
  -6  12   4        7.34        1.12      5.52 o 
  -5  12   4        4.50       -2.83      5.25 o 
  -4  12   4        0.39        1.12      3.83 o 
  -3  12   4      262.76      264.43     10.65 o 
  -2  12   4       11.99       23.79      4.95 o 
  -1  12   4        9.23       15.40      4.46 o 
   0  12   4        4.94        6.17      5.37 o 
   1  12   4       18.41       38.69      5.14 o 
   2  12   4      159.48      143.17      7.78 o 
   3  12   4       81.05       82.05      7.72 o 
   4  12   4       26.82       28.73      6.77 o 
   5  12   4       54.57       77.39      9.07 o 
   6  12   4       33.60       47.22      8.19 o 
   7  12   4       89.25       94.94     14.88 o 
   8  12   4       14.84        7.45      8.52 o 
  -9  13   4        1.09       10.09     11.10 o 
  -8  13   4        1.03       22.47     13.86 o 
  -7  13   4        2.85        0.27      5.96 o 
  -6  13   4        1.23        2.24      8.82 o 
  -5  13   4        2.46        3.95      4.27 o 
  -4  13   4       16.40       15.46      5.50 o 
  -3  13   4        2.49        6.03      4.46 o 
  -2  13   4        7.60       12.93      4.77 o 
  -1  13   4       45.82       46.45      5.82 o 
   0  13   4        2.97        2.01      4.05 o 
   1  13   4        1.34        4.09      5.11 o 
   2  13   4       84.19       92.57      6.97 o 
   3  13   4       13.25       13.49      4.54 o 
   4  13   4       49.15       67.43     13.03 o 
   5  13   4       13.27       22.65      8.91 o 
   6  13   4       25.81       52.91     16.19 o 
   7  13   4       32.29       42.23     10.42 o 
  -9  14   4        0.04        4.35     10.92 o 
  -8  14   4        2.40        6.74      7.11 o 
  -7  14   4        9.45       12.13      7.34 o 
  -6  14   4        5.48        9.35      6.51 o 
  -5  14   4        0.02       -2.23      4.86 o 
  -4  14   4        2.17        5.28      4.86 o 
  -3  14   4        0.48        2.97      4.65 o 
  -2  14   4       17.09       21.41      4.69 o 
  -1  14   4       61.95       62.01      6.52 o 
   0  14   4        0.72       -2.12      4.65 o 
   1  14   4       33.44       41.33      5.83 o 
   2  14   4        1.64       17.70      5.80 o 
   3  14   4       26.89       31.16      5.94 o 
   4  14   4        4.15       -4.19      5.66 o 
   5  14   4        1.91        7.85      6.34 o 
   6  14   4        0.10       14.72     12.30 o 
  -8  15   4        0.55       13.48     18.40 o 
  -7  15   4       27.49       40.82     11.53 o 
  -6  15   4        1.12       13.87      9.37 o 
  -5  15   4       61.20       78.00     13.51 o 
  -4  15   4        7.18        4.53      6.44 o 
  -3  15   4      125.26      134.37     10.76 o 
  -2  15   4        3.81        5.21      5.59 o 
  -1  15   4       17.57       34.67      8.19 o 
   0  15   4       54.20       44.97      6.37 o 
   1  15   4       22.49       31.58      5.70 o 
   2  15   4       17.28       16.31      7.05 o 
   3  15   4      133.48      165.66     15.59 o 
   4  15   4        5.01       -1.94      9.60 o 
   5  15   4        0.27        3.34      7.91 o 
  -7  16   4        0.32       -1.52      8.77 o 
  -6  16   4       39.72       18.00     10.27 o 
  -5  16   4       37.61       44.62     11.45 o 
  -4  16   4      158.40      173.77     12.44 o 
  -3  16   4        3.00        3.50      6.49 o 
  -2  16   4      103.79      126.97     12.08 o 
  -1  16   4        0.20        8.37      7.26 o 
   0  16   4      112.13      121.64     11.46 o 
   1  16   4       13.92       10.56      6.79 o 
   2  16   4      104.87      109.57     11.10 o 
   3  16   4        0.53       -1.90      7.84 o 
   4  16   4        7.60       -3.62      9.61 o 
  -5  17   4      231.87      220.26     28.57 o 
  -4  17   4       35.64       73.93     17.93 o 
  -3  17   4      117.23      101.69     12.29 o 
  -2  17   4       11.80       15.57      7.70 o 
  -1  17   4      204.76      189.38     14.76 o 
   0  17   4       59.59       72.45     10.42 o 
   1  17   4      130.76      120.25     12.43 o 
   2  17   4        0.73       -3.24     10.50 o 
   3  17   4      154.95      170.84     17.48 o 
  -3  18   4        0.31       -4.44      8.68 o 
  -2  18   4      250.03      264.73     18.31 o 
  -1  18   4        8.44        7.22      7.62 o 
   0  18   4      127.63      126.01     13.36 o 
 -13   1   5       25.29       29.57      9.25 o 
 -12   1   5       59.76       46.12      9.22 o 
 -11   1   5       18.48       26.28      9.24 o 
 -10   1   5       75.49       81.95      8.83 o 
  -9   1   5       64.03       73.33      7.85 o 
  -8   1   5       43.28       56.63      5.82 o 
  -7   1   5       81.57       91.14      5.50 o 
  -6   1   5      495.94      493.57      9.45 o 
  -5   1   5      149.59      163.67      3.62 o 
  -4   1   5      804.72      886.56      9.16 o 
  -3   1   5      700.79      768.47     10.48 o 
  -2   1   5      126.54      139.25      3.41 o 
  -1   1   5     1834.08     2022.31     30.55 o 
   0   1   5       37.20       60.96      2.80 o 
   1   1   5      699.05      748.88      6.79 o 
   2   1   5       13.09        7.85      2.12 o 
   3   1   5      193.28      180.11      5.80 o 
   4   1   5      124.58      107.85      5.27 o 
   5   1   5      189.04      214.05      7.49 o 
   6   1   5        0.31        3.85      3.67 o 
   7   1   5       54.23       64.20      8.90 o 
   8   1   5      102.39      107.94     11.21 o 
   9   1   5        0.23        2.99      6.33 o 
  10   1   5        0.14        1.88      6.93 o 
 -13   2   5        0.25        7.55      7.94 o 
 -12   2   5        2.94        7.39      7.12 o 
 -11   2   5      245.92      213.77     14.22 o 
 -10   2   5       34.51       38.81      7.29 o 
  -9   2   5      166.08      179.09      7.97 o 
  -8   2   5      243.51      222.34      7.66 o 
  -7   2   5      720.74      730.51     15.83 o 
  -6   2   5        0.21        7.93      2.48 o 
  -5   2   5      378.71      375.51      7.74 o 
  -4   2   5     1425.05     1457.37     14.29 o 
  -3   2   5     3745.18     3838.10     53.49 o 
  -2   2   5     2523.81     2677.19     34.69 o 
  -1   2   5     2211.18     2670.67     29.68 o 
   0   2   5      594.74      621.04      8.82 o 
   1   2   5      878.94      917.70     13.03 o 
   2   2   5     3005.78     3242.69     43.45 o 
   3   2   5      961.24      889.54     17.10 o 
   4   2   5      249.48      261.13      8.41 o 
   5   2   5       11.20        9.19      3.77 o 
   6   2   5      949.88      925.33     21.99 o 
   7   2   5       88.97       72.18      6.41 o 
   8   2   5       60.24       79.56      9.91 o 
   9   2   5       76.82       88.12     11.26 o 
  10   2   5       51.21       58.11     15.52 o 
 -13   3   5      188.39      165.28     15.56 o 
 -12   3   5        7.33       10.15      7.16 o 
 -11   3   5       52.85       57.92      8.96 o 
 -10   3   5      181.09      174.09      8.86 o 
  -9   3   5      235.45      233.08     10.07 o 
  -8   3   5      289.00      295.09      9.91 o 
  -7   3   5      193.13      181.62      7.14 o 
  -6   3   5     2705.55     2772.01     43.74 o 
  -5   3   5      307.75      316.20      7.20 o 
  -4   3   5     1229.02     1249.74     22.82 o 
  -3   3   5      691.62      757.83     13.88 o 
  -2   3   5     1608.80     1788.63     21.05 o 
  -1   3   5      801.89      880.33     10.29 o 
   0   3   5     1157.57     1176.12     14.19 o 
   1   3   5     3993.72     3864.18     54.90 o 
   2   3   5     1341.87     1340.52     20.77 o 
   3   3   5      424.50      455.04     10.17 o 
   4   3   5      591.96      652.61     21.38 o 
   5   3   5      630.03      662.26     22.99 o 
   6   3   5        7.32       13.44      5.32 o 
   7   3   5      257.57      294.18     12.53 o 
   8   3   5      261.49      250.54     15.18 o 
   9   3   5       43.80       68.49     11.05 o 
  10   3   5        7.57        8.78      9.20 o 
 -13   4   5        3.40       10.24      8.62 o 
 -12   4   5       97.60       96.56     11.07 o 
 -11   4   5       66.95       84.21     10.01 o 
 -10   4   5      149.40      160.88      9.62 o 
  -9   4   5      254.33      253.45     10.46 o 
  -8   4   5      182.29      180.81      8.57 o 
  -7   4   5       19.54       27.98      4.04 o 
  -6   4   5      176.56      186.61      6.68 o 
  -5   4   5      349.12      390.56      8.48 o 
  -4   4   5     1578.81     1597.41     20.56 o 
  -3   4   5     1600.82     1451.23     23.87 o 
  -2   4   5       59.22       57.39      3.85 o 
  -1   4   5      198.34      227.25      5.33 o 
   0   4   5     1987.39     1965.16     21.46 o 
   1   4   5      744.60      622.19     15.94 o 
   2   4   5     2874.89     2977.80     43.90 o 
   3   4   5      651.40      627.60     13.85 o 
   4   4   5      625.45      595.54     14.03 o 
   5   4   5       61.22       63.96      6.44 o 
   6   4   5     1481.19     1491.80     39.21 o 
   7   4   5      115.68      145.92     10.31 o 
   8   4   5      124.62      131.21     11.75 o 
   9   4   5       13.69       23.00      7.86 o 
  10   4   5      190.90      170.71     17.71 o 
 -13   5   5      238.52      228.59     21.47 o 
 -12   5   5       22.49       26.40      8.42 o 
 -11   5   5        6.90       -2.76      7.06 o 
 -10   5   5       87.01       96.41      7.95 o 
  -9   5   5      102.46      107.32      8.69 o 
  -8   5   5     1302.13     1308.19     28.88 o 
  -7   5   5        0.03        2.80      3.68 o 
  -6   5   5       24.98       24.33      3.73 o 
  -5   5   5      995.20      962.72     45.29 o 
  -4   5   5     2915.38     3018.72     35.56 o 
  -3   5   5     1527.55     1518.96     25.11 o 
  -2   5   5      657.77      608.24      9.33 o 
  -1   5   5      882.23      887.52     10.36 o 
   0   5   5      339.30      301.72      5.96 o 
   1   5   5     9894.09     9446.98    134.22 o 
   2   5   5      943.96      903.42     21.64 o 
   3   5   5      487.79      451.97     11.60 o 
   4   5   5       29.41       47.40      4.79 o 
   5   5   5     4160.46     4050.42     76.96 o 
   6   5   5        0.41       10.67      4.81 o 
   7   5   5      727.34      689.94     20.42 o 
   8   5   5      298.09      302.19     15.05 o 
   9   5   5       39.78       47.43      8.97 o 
  10   5   5      130.29      129.09     16.32 o 
 -12   6   5       86.52      100.61     11.93 o 
 -11   6   5        3.97       24.32     10.94 o 
 -10   6   5       21.47       15.24      5.98 o 
  -9   6   5      766.55      831.19     22.96 o 
  -8   6   5       12.25       16.72      5.07 o 
  -7   6   5      520.72      519.90     14.86 o 
  -6   6   5      425.63      418.51     12.95 o 
  -5   6   5      708.53      682.51     13.25 o 
  -4   6   5     3315.22     3332.04     41.63 o 
  -3   6   5     4843.71     4870.86     70.76 o 
  -2   6   5     2939.79     2860.42     48.88 o 
  -1   6   5        4.21       14.95      4.99 o 
   0   6   5     4102.61     3986.90     45.10 o 
   1   6   5      981.13     1011.87     14.46 o 
   2   6   5     5796.09     5287.83    172.01 o 
   3   6   5       48.98       56.16      4.81 o 
   4   6   5      927.96      898.69     22.68 o 
   5   6   5       11.36       17.93      4.60 o 
   6   6   5     1856.76     1661.14    104.03 o 
   7   6   5        0.11        9.88      5.52 o 
   8   6   5      174.02      159.81     10.36 o 
   9   6   5        0.11       -9.31      9.31 o 
 -12   7   5      148.81      154.10     14.95 o 
 -11   7   5       13.99        7.59      5.82 o 
 -10   7   5      313.48      302.41     14.79 o 
  -9   7   5       15.07       17.86      8.92 o 
  -8   7   5     2524.90     2605.57     55.48 o 
  -7   7   5      429.13      419.52     12.63 o 
  -6   7   5      178.22      180.99      9.57 o 
  -5   7   5     1265.98     1232.95     31.29 o 
  -4   7   5     4424.26     4443.64     68.27 o 
  -3   7   5     7579.42     7322.27     86.75 o 
  -2   7   5      369.11      363.47      9.15 o 
  -1   7   5     3732.53     3552.22     53.81 o 
   0   7   5     1456.73     1324.71     51.39 o 
   1   7   5    10419.28    10247.64    130.02 o 
   2   7   5      259.67      275.67      9.12 o 
   3   7   5     1594.37     1477.92     47.01 o 
   4   7   5        2.28        0.50      3.53 o 
   5   7   5     1577.45     1502.88     33.64 o 
   6   7   5       25.30       56.80      8.31 o 
   7   7   5      631.75      587.82     19.70 o 
   8   7   5        7.37        8.90      5.82 o 
   9   7   5      168.69      152.08     17.27 o 
 -12   8   5      101.31      110.84     15.05 o 
 -11   8   5      173.37      172.15     11.53 o 
 -10   8   5       29.28       24.41      6.95 o 
  -9   8   5      843.71      872.52     25.51 o 
  -8   8   5       43.45       49.63      6.39 o 
  -7   8   5     1510.42     1564.89     41.45 o 
  -6   8   5      476.15      466.24     12.90 o 
  -5   8   5      992.62      954.57     18.13 o 
  -4   8   5     2430.25     2415.25     41.23 o 
  -3   8   5     4440.74     4347.30     83.46 o 
  -2   8   5     1640.48     1666.02     31.60 o 
  -1   8   5       36.51       34.31      3.92 o 
   0   8   5     3914.30     3884.10     64.02 o 
   1   8   5      562.87      538.87     11.06 o 
   2   8   5     3436.40     3447.22     49.25 o 
   3   8   5      444.18      414.84     14.29 o 
   4   8   5      420.03      424.12     12.49 o 
   5   8   5       34.07       52.61      6.11 o 
   6   8   5     1294.15     1298.96     34.10 o 
   7   8   5        3.25       14.15      6.43 o 
   8   8   5      129.36      104.89      8.94 o 
   9   8   5        0.61       -0.81      7.92 o 
 -11   9   5        0.27        6.10      6.97 o 
 -10   9   5      219.02      225.65     13.94 o 
  -9   9   5       16.71       15.75      5.75 o 
  -8   9   5      967.13      951.62     46.75 o 
  -7   9   5      309.97      289.44     11.23 o 
  -6   9   5      981.85      927.65     32.52 o 
  -5   9   5      551.83      485.27     15.66 o 
  -4   9   5     2250.56     2181.03     40.47 o 
  -3   9   5      292.09      270.23      9.57 o 
  -2   9   5     1941.85     1969.34     45.16 o 
  -1   9   5      921.60      979.98     21.15 o 
   0   9   5     1031.26     1016.76     21.22 o 
   1   9   5     2756.22     2776.31     59.99 o 
   2   9   5      178.68      164.66      5.58 o 
   3   9   5     1207.51     1181.63     21.64 o 
   4   9   5      155.67      144.72     13.03 o 
   5   9   5     1172.73     1197.38     30.24 o 
   6   9   5       11.76       20.22      5.51 o 
   7   9   5      145.19      135.95      8.90 o 
   8   9   5       22.41       20.56      6.62 o 
 -11  10   5      185.89      186.21     15.67 o 
 -10  10   5        4.54        3.23      6.92 o 
  -9  10   5      154.09      158.82     10.01 o 
  -8  10   5        0.71       14.91      7.30 o 
  -7  10   5     1266.52     1251.13     33.73 o 
  -6  10   5        5.22       -4.73      5.39 o 
  -5  10   5     1442.94     1471.95     33.48 o 
  -4  10   5       10.45       20.39      5.84 o 
  -3  10   5     1482.98     1480.35     31.00 o 
  -2  10   5     1204.66     1178.90     25.70 o 
  -1  10   5     1210.11     1215.19     28.37 o 
   0  10   5      127.05      133.19      8.97 o 
   1  10   5      792.58      779.32     25.09 o 
   2  10   5      488.62      488.21     14.03 o 
   3  10   5      141.80      144.22      7.35 o 
   4  10   5      714.93      716.86     19.37 o 
   5  10   5      256.47      244.71     13.20 o 
   6  10   5      372.34      386.03     14.86 o 
   7  10   5       18.20       32.10      8.06 o 
   8  10   5       80.15      102.20     13.18 o 
 -11  11   5       31.96       52.76     15.93 o 
 -10  11   5       35.93       53.40     12.19 o 
  -9  11   5      162.89      173.61     14.89 o 
  -8  11   5     1215.52     1204.17     39.68 o 
  -7  11   5       98.12      111.46     10.39 o 
  -6  11   5      323.30      335.82     15.76 o 
  -5  11   5      833.47      851.84     21.19 o 
  -4  11   5     1462.57     1417.75     31.90 o 
  -3  11   5      877.21      847.83     21.23 o 
  -2  11   5      373.71      380.49     12.76 o 
  -1  11   5       23.05       33.92      5.15 o 
   0  11   5     3104.14     3113.65     70.57 o 
   1  11   5      401.74      397.95     13.24 o 
   2  11   5        2.92       -3.29      4.92 o 
   3  11   5       33.63       51.87      5.78 o 
   4  11   5      340.31      349.14     17.07 o 
   5  11   5      150.27      198.12     13.47 o 
   6  11   5       27.03       16.81      6.81 o 
   7  11   5        1.43        1.26      5.74 o 
   8  11   5        2.32       15.15      9.86 o 
 -10  12   5      149.76      110.85     14.29 o 
  -9  12   5      127.36      141.26     16.22 o 
  -8  12   5        2.93        5.86     10.27 o 
  -7  12   5      822.79      829.12     30.20 o 
  -6  12   5       60.32       56.20      8.24 o 
  -5  12   5     1324.26     1220.23     62.86 o 
  -4  12   5      108.82      119.38     10.11 o 
  -3  12   5      487.87      514.62     16.04 o 
  -2  12   5      571.65      574.38     18.02 o 
  -1  12   5      854.85      871.92     22.33 o 
   0  12   5       32.15       29.58      5.77 o 
   1  12   5     1089.45     1065.56     26.02 o 
   2  12   5       61.23       71.87      7.81 o 
   3  12   5       16.07       30.97     11.85 o 
   4  12   5       47.05       52.44      7.99 o 
   5  12   5      462.48      425.16     19.09 o 
   6  12   5      130.20      130.77     12.14 o 
   7  12   5        8.90        2.39      8.67 o 
  -9  13   5      205.36      197.89     19.19 o 
  -8  13   5      378.39      393.69     19.46 o 
  -7  13   5       89.06      104.67     12.00 o 
  -6  13   5      384.51      402.49     18.80 o 
  -5  13   5      432.48      443.02     19.11 o 
  -4  13   5     1122.15     1144.46     30.51 o 
  -3  13   5        1.39        8.89      4.49 o 
  -2  13   5      399.54      391.18     13.85 o 
  -1  13   5      181.42      156.33     14.41 o 
   0  13   5     1762.60     1766.05     42.01 o 
   1  13   5       29.36       35.81      6.00 o 
   2  13   5        1.23        7.59      9.21 o 
   3  13   5       24.12       36.15      9.40 o 
   4  13   5      502.22      481.46     20.86 o 
   5  13   5      189.39      216.66     13.88 o 
   6  13   5        1.64        0.06      5.75 o 
  -9  14   5       43.53       46.31     13.80 o 
  -8  14   5       12.18       12.62     13.01 o 
  -7  14   5      407.29      410.37     22.99 o 
  -6  14   5        7.13       19.37      7.50 o 
  -5  14   5      497.09      513.96     21.21 o 
  -4  14   5      151.44      150.36     10.21 o 
  -3  14   5      546.06      551.57     18.26 o 
  -2  14   5        6.23        8.32      4.91 o 
  -1  14   5      772.06      799.58     23.30 o 
   0  14   5       16.89       12.45      4.86 o 
   1  14   5      388.27      367.86     14.42 o 
   2  14   5       41.71       51.66      7.28 o 
   3  14   5      118.52      115.20     10.39 o 
   4  14   5       96.82       94.82     10.36 o 
   5  14   5      101.97      102.63     10.78 o 
   6  14   5       61.03       41.67     15.09 o 
  -8  15   5      235.15      238.38     24.16 o 
  -7  15   5       24.45       24.65     12.54 o 
  -6  15   5      178.14      177.66     14.04 o 
  -5  15   5      144.27      123.29     12.38 o 
  -4  15   5      700.06      787.38     25.80 o 
  -3  15   5       87.11      111.52      9.23 o 
  -2  15   5       88.97       94.98      7.82 o 
  -1  15   5        0.83        8.24      5.50 o 
   0  15   5      711.75      665.65     21.46 o 
   1  15   5      105.44      102.18     10.62 o 
   2  15   5       25.80       52.69     12.91 o 
   3  15   5        5.70       -5.09      9.10 o 
   4  15   5      178.40      187.78     17.18 o 
   5  15   5       50.19       43.61     11.11 o 
  -7  16   5      148.28      185.83     19.86 o 
  -6  16   5        0.52       14.33      9.84 o 
  -5  16   5      260.70      257.29     20.34 o 
  -4  16   5        2.30        1.33      7.71 o 
  -3  16   5      193.04      216.16     14.45 o 
  -2  16   5       77.89       75.85     11.40 o 
  -1  16   5      109.97       99.89     11.25 o 
   0  16   5        7.57        3.27      6.37 o 
   1  16   5      126.41      137.82     12.97 o 
   2  16   5       69.24       94.28     13.22 o 
   3  16   5        1.74        3.48     11.67 o 
   4  16   5        0.53       -9.08      9.08 o 
  -5  17   5        7.21       -0.93      8.41 o 
  -4  17   5      187.65      198.61     19.59 o 
  -3  17   5       98.42      111.92     12.21 o 
  -2  17   5       30.19       20.08      8.30 o 
  -1  17   5        1.74        1.79      7.79 o 
   0  17   5       80.33       72.29     10.36 o 
   1  17   5       19.30        6.71      8.88 o 
   2  17   5        5.34       13.94     10.49 o 
  -2  18   5        9.41        5.23      7.77 o 
  -1  18   5       55.31       62.27     10.73 o 
 -13   0   6       45.12       69.40     15.46 o 
 -12   0   6      181.03      175.19     19.19 o 
 -11   0   6      557.04      541.57     32.55 o 
 -10   0   6      621.11      653.19     33.03 o 
  -9   0   6       34.16       80.96     26.93 o 
  -8   0   6      265.13      294.84     17.71 o 
  -7   0   6       86.64       84.21      3.14 o 
  -6   0   6    18575.18    17931.78    422.55 o 
  -5   0   6      607.61      582.85     10.23 o 
  -4   0   6     2349.93     2239.75     34.42 o 
  -3   0   6     3192.58     3543.30     82.69 o 
  -2   0   6    29089.40    26158.23    402.02 o 
  -1   0   6    15483.29    14873.23    222.77 o 
   0   0   6     9197.46     8734.46    200.95 o 
   1   0   6       55.42       76.54      5.70 o 
   2   0   6     6720.43     6506.66     97.33 o 
   3   0   6    15721.34    14871.33    330.23 o 
   4   0   6      710.78      719.96     52.75 o 
   5   0   6      720.37      772.64     39.11 o 
   6   0   6      959.75      977.30     41.13 o 
   7   0   6     1115.27     1137.11     50.03 o 
   8   0   6       90.76       82.36     16.61 o 
   9   0   6      148.22      133.88     19.53 o 
  10   0   6      301.34      240.68     36.25 o 
 -13   1   6        1.37       13.41      8.26 o 
 -12   1   6       53.66       42.10      8.83 o 
 -11   1   6     1188.94     1193.55     38.97 o 
 -10   1   6       30.90       44.82      7.56 o 
  -9   1   6      112.38      127.29     11.51 o 
  -8   1   6      137.18      132.96      8.47 o 
  -7   1   6     4781.81     4645.53     67.25 o 
  -6   1   6     1410.55     1423.28     24.72 o 
  -5   1   6     3302.07     3076.93     39.35 o 
  -4   1   6       58.84       84.28      2.52 o 
  -3   1   6    11296.52    11308.58    119.51 o 
  -2   1   6    15933.20    15425.25    165.07 o 
  -1   1   6    15936.77    15320.83    162.29 o 
   0   1   6     3926.52     3979.15     40.37 o 
   1   1   6     4768.56     4694.09     42.72 o 
   2   1   6     9300.74     9132.50    158.54 o 
   3   1   6      492.95      501.96     12.32 o 
   4   1   6     3907.28     3836.21     60.28 o 
   5   1   6     2269.72     2218.25     53.17 o 
   6   1   6      618.68      618.99     21.43 o 
   7   1   6        2.17        6.05      6.30 o 
   8   1   6     1055.70     1057.19     36.75 o 
   9   1   6        1.20       15.41     13.73 o 
  10   1   6      231.15      225.16     20.34 o 
 -13   2   6       52.29       46.22     10.11 o 
 -12   2   6      133.53      152.78     12.99 o 
 -11   2   6      230.02      232.56     14.95 o 
 -10   2   6     1097.35     1090.28     33.34 o 
  -9   2   6      361.86      366.06     11.07 o 
  -8   2   6      376.18      368.62      9.86 o 
  -7   2   6      171.21      173.03      6.47 o 
  -6   2   6    14933.17    14778.49    218.47 o 
  -5   2   6     1555.11     1561.83     15.80 o 
  -4   2   6      110.07      111.12      3.63 o 
  -3   2   6     2993.85     3091.00     33.71 o 
  -2   2   6     6845.11     6390.93    108.03 o 
  -1   2   6    10332.12    10086.32    107.13 o 
   0   2   6     3980.77     4069.47     47.79 o 
   1   2   6       12.94       31.01      2.70 o 
   2   2   6     4036.59     4209.17     60.34 o 
   3   2   6    12913.74    12811.47    193.69 o 
   4   2   6      747.39      782.97     16.81 o 
   5   2   6     1057.15     1015.37     28.24 o 
   6   2   6     1025.64     1038.14     31.55 o 
   7   2   6      975.23      981.84     32.33 o 
   8   2   6      192.88      201.45     14.35 o 
   9   2   6      106.31      105.13     11.88 o 
 -13   3   6       18.35       26.98     10.05 o 
 -12   3   6        4.07        0.62      6.71 o 
 -11   3   6     1641.53     1728.55     53.51 o 
 -10   3   6       25.61       40.42      7.84 o 
  -9   3   6      228.84      233.51      9.13 o 
  -8   3   6      585.14      572.55     18.08 o 
  -7   3   6     2558.67     2590.73     44.51 o 
  -6   3   6     2376.34     2410.72     38.85 o 
  -5   3   6     5703.59     5805.95     82.70 o 
  -4   3   6      427.32      389.35      9.55 o 
  -3   3   6     1349.32     1248.61     17.46 o 
  -2   3   6     4480.79     4202.27     85.78 o 
  -1   3   6     3858.30     3944.76     48.54 o 
   0   3   6     6390.05     6507.13     74.71 o 
   1   3   6     1149.52     1108.86     19.48 o 
   2   3   6     2582.74     2550.76     38.74 o 
   3   3   6      546.26      588.59     13.22 o 
   4   3   6     1456.76     1462.23     28.45 o 
   5   3   6      176.06      184.45     10.45 o 
   6   3   6      709.77      676.73     18.73 o 
   7   3   6       10.05       30.24     10.43 o 
   8   3   6      523.28      541.81     23.56 o 
   9   3   6        3.48        4.94      7.16 o 
 -13   4   6       68.52       67.71     11.54 o 
 -12   4   6       54.15       60.18      9.89 o 
 -11   4   6       63.49       73.83      9.89 o 
 -10   4   6     1844.75     1852.92     43.02 o 
  -9   4   6      387.33      388.33     12.95 o 
  -8   4   6       23.15       36.08      8.99 o 
  -7   4   6       44.93       53.59      4.72 o 
  -6   4   6     5192.27     5105.24     81.08 o 
  -5   4   6     8631.73     8179.22    253.96 o 
  -4   4   6      521.64      515.38     14.37 o 
  -3   4   6      727.03      736.13     14.27 o 
  -2   4   6     3244.11     3359.02     38.72 o 
  -1   4   6    15612.98    15248.56    173.09 o 
   0   4   6       12.24       21.17      3.85 o 
   1   4   6     1117.03     1165.09     22.61 o 
   2   4   6     1228.08     1251.98     21.72 o 
   3   4   6     2336.89     2349.58     39.94 o 
   4   4   6      771.37      738.40     17.57 o 
   5   4   6      406.78      407.17     12.97 o 
   6   4   6       22.12       46.97      6.17 o 
   7   4   6      587.07      568.40     22.55 o 
   8   4   6       71.62       85.26     14.62 o 
   9   4   6       14.02       23.83      9.27 o 
 -13   5   6      113.38      122.99     14.55 o 
 -12   5   6       12.09       17.22      7.91 o 
 -11   5   6      287.39      340.97     17.95 o 
 -10   5   6       58.51       62.13      6.58 o 
  -9   5   6      924.87      976.05     26.47 o 
  -8   5   6       20.97       31.52      5.92 o 
  -7   5   6     1563.03     1512.85     30.03 o 
  -6   5   6      324.59      324.71      9.63 o 
  -5   5   6      685.65      665.63     17.50 o 
  -4   5   6     1651.82     1643.38     22.22 o 
  -3   5   6     1741.34     1759.64     35.76 o 
  -2   5   6     3103.54     3323.45     38.32 o 
  -1   5   6     1062.31     1087.51     19.28 o 
   0   5   6     1711.17     1691.65     21.25 o 
   1   5   6        6.69       13.26      3.49 o 
   2   5   6     1031.74     1043.16     19.97 o 
   3   5   6        0.66        9.08      5.15 o 
   4   5   6      772.97      797.57     19.20 o 
   5   5   6      114.99      111.84      7.14 o 
   6   5   6       12.53       24.05      6.35 o 
   7   5   6        0.21        4.43      7.76 o 
   8   5   6      101.15      108.91     11.12 o 
   9   5   6       16.43       19.57      8.53 o 
 -12   6   6       10.41        7.22      8.05 o 
 -11   6   6       16.26       17.27      7.42 o 
 -10   6   6      838.51      818.52     24.34 o 
  -9   6   6      434.04      419.55     15.38 o 
  -8   6   6      411.38      415.38     13.56 o 
  -7   6   6       10.10       12.83      3.99 o 
  -6   6   6     1016.42     1031.21     24.77 o 
  -5   6   6     1277.20     1201.12     17.91 o 
  -4   6   6       12.62       19.04      2.48 o 
  -3   6   6       16.99       22.56      2.30 o 
  -2   6   6     1885.36     1932.31     30.82 o 
  -1   6   6     1148.68     1155.66     14.28 o 
   0   6   6     1271.93     1399.02     18.99 o 
   1   6   6      213.90      207.19      4.94 o 
   2   6   6      330.79      320.42     11.58 o 
   3   6   6     1756.32     1779.73     34.03 o 
   4   6   6      105.01      112.26      7.55 o 
   5   6   6       40.53       53.70      5.66 o 
   6   6   6       19.28       13.19      4.97 o 
   7   6   6      410.88      407.66     19.30 o 
   8   6   6      105.31      117.18     11.38 o 
   9   6   6        0.76        1.96     12.44 o 
 -12   7   6       84.95       85.20     13.06 o 
 -11   7   6       40.93       53.84      9.31 o 
 -10   7   6      119.23      104.32      9.18 o 
  -9   7   6      893.78      865.78     24.40 o 
  -8   7   6      375.73      374.06     13.67 o 
  -7   7   6      274.96      282.54     12.77 o 
  -6   7   6        3.17        4.19      3.36 o 
  -5   7   6      344.13      348.57      7.65 o 
  -4   7   6      542.49      530.87      9.46 o 
  -3   7   6      569.78      590.06     15.72 o 
  -2   7   6      855.37      933.71     18.05 o 
  -1   7   6      161.88      169.35      6.21 o 
   0   7   6      110.43      113.37      7.49 o 
   1   7   6      165.88      153.51      4.77 o 
   2   7   6        7.13        8.16      3.41 o 
   3   7   6      182.71      161.50      8.45 o 
   4   7   6       65.69       61.56      5.69 o 
   5   7   6      133.99      128.26      8.62 o 
   6   7   6      255.73      262.98     12.64 o 
   7   7   6       11.07        9.75      5.79 o 
   8   7   6        0.71        2.60      6.26 o 
   9   7   6       36.08       40.91     12.55 o 
 -12   8   6        7.27       11.56     11.47 o 
 -11   8   6      221.05      208.51     13.05 o 
 -10   8   6      572.77      544.27     19.26 o 
  -9   8   6        1.44        6.99      5.12 o 
  -8   8   6      112.11      122.08      9.02 o 
  -7   8   6     1778.72     1854.04     38.81 o 
  -6   8   6      105.96      120.45      7.08 o 
  -5   8   6      242.28      240.45      6.36 o 
  -4   8   6      204.78      217.78      8.42 o 
  -3   8   6     1284.52     1253.71     24.77 o 
  -2   8   6     1945.52     2018.58     38.15 o 
  -1   8   6       51.70       57.91      4.79 o 
   0   8   6      113.54      124.88      8.60 o 
   1   8   6        6.01       16.14      2.83 o 
   2   8   6      316.45      279.00      6.70 o 
   3   8   6      206.64      188.61      7.93 o 
   4   8   6       51.15       60.62      9.24 o 
   5   8   6       31.59       26.54      5.45 o 
   6   8   6        1.55       -3.88      4.67 o 
   7   8   6      133.49      135.47      9.57 o 
   8   8   6        1.28        7.22      6.77 o 
 -11   9   6        0.12       10.80      7.46 o 
 -10   9   6       24.59       30.41      7.02 o 
  -9   9   6       46.92       52.83      7.18 o 
  -8   9   6      792.67      799.28     27.90 o 
  -7   9   6      221.75      222.77      9.89 o 
  -6   9   6      439.38      419.51     12.21 o 
  -5   9   6      112.57      107.21      7.84 o 
  -4   9   6      186.25      204.47      8.22 o 
  -3   9   6      599.70      614.95     16.43 o 
  -2   9   6      308.06      296.79     10.45 o 
  -1   9   6        1.73        0.86      4.82 o 
   0   9   6      136.02      123.48      8.39 o 
   1   9   6      249.64      240.79     10.80 o 
   2   9   6        6.45        5.66      2.99 o 
   3   9   6       13.27        2.20      3.40 o 
   4   9   6       25.90       33.26      6.96 o 
   5   9   6      139.35      172.52      9.61 o 
   6   9   6       52.98       66.18      7.27 o 
   7   9   6        0.05       -3.03      5.19 o 
   8   9   6        7.71        8.86     11.78 o 
 -11  10   6       18.66       34.89     19.42 o 
 -10  10   6       23.29       28.76      8.96 o 
  -9  10   6      252.39      247.62     15.46 o 
  -8  10   6       60.05       61.33      9.50 o 
  -7  10   6      591.58      654.45     24.71 o 
  -6  10   6       37.08       38.34      7.15 o 
  -5  10   6      344.59      338.12     11.59 o 
  -4  10   6     1068.70     1003.44     28.24 o 
  -3  10   6     3271.03     3169.80     62.68 o 
  -2  10   6      151.45      154.19      8.05 o 
  -1  10   6       95.24       89.34      6.57 o 
   0  10   6      120.66      119.45      8.02 o 
   1  10   6       12.31       14.35      4.73 o 
   2  10   6      914.22      846.33     20.26 o 
   3  10   6      155.45      124.14     14.00 o 
   4  10   6      307.31      335.90     12.95 o 
   5  10   6       52.21       45.35      6.27 o 
   6  10   6       63.31       53.95      6.96 o 
   7  10   6       83.75      101.67     11.11 o 
 -11  11   6       16.43       13.78     10.22 o 
 -10  11   6        1.07        9.30      7.86 o 
  -9  11   6        2.65       15.55      9.82 o 
  -8  11   6      429.11      452.59     21.30 o 
  -7  11   6       14.05        4.43      6.41 o 
  -6  11   6      127.03      125.00     10.37 o 
  -5  11   6       79.09       82.72      6.92 o 
  -4  11   6      298.70      285.52     11.31 o 
  -3  11   6      286.86      308.72     11.56 o 
  -2  11   6      497.23      506.73     15.46 o 
  -1  11   6      393.92      374.53     12.79 o 
   0  11   6      373.41      349.48     12.23 o 
   1  11   6      241.10      239.37     12.20 o 
   2  11   6        0.23        1.39      3.99 o 
   3  11   6        3.35        7.68      5.96 o 
   4  11   6       45.85       41.49      7.67 o 
   5  11   6       19.68       22.76      7.34 o 
   6  11   6       64.04       70.58      9.62 o 
   7  11   6        0.93        8.11      8.49 o 
 -10  12   6        0.19        2.49      8.01 o 
  -9  12   6        0.14       -3.07      6.98 o 
  -8  12   6        0.67       15.98      7.63 o 
  -7  12   6      256.10      255.10     15.46 o 
  -6  12   6       65.88       66.34      9.41 o 
  -5  12   6        6.60       22.57      6.37 o 
  -4  12   6      160.82      151.66      9.00 o 
  -3  12   6       48.90       44.03      5.90 o 
  -2  12   6       27.43       44.74      6.33 o 
  -1  12   6      215.29      229.01     10.67 o 
   0  12   6       39.46       46.59      6.69 o 
   1  12   6       82.39       79.95     13.73 o 
   2  12   6       34.46       41.00      8.62 o 
   3  12   6       87.50       87.90      9.19 o 
   4  12   6        5.47       24.13      7.28 o 
   5  12   6       29.81       31.70      8.28 o 
   6  12   6       11.94       16.73      8.50 o 
  -9  13   6        4.86       10.21      7.97 o 
  -8  13   6       17.39       26.18     13.26 o 
  -7  13   6       38.08       21.89     12.60 o 
  -6  13   6       32.03       43.61     10.73 o 
  -5  13   6       66.87       64.12      8.84 o 
  -4  13   6       20.34       23.13      6.86 o 
  -3  13   6      115.15      119.29      8.58 o 
  -2  13   6       81.92       75.89      7.55 o 
  -1  13   6       96.26       92.26      9.75 o 
   0  13   6       27.86       41.68      6.34 o 
   1  13   6      134.20      155.04     10.76 o 
   2  13   6       97.15      108.49      9.93 o 
   3  13   6       40.33       54.14      8.12 o 
   4  13   6       55.82       66.30      8.99 o 
   5  13   6       13.11       15.51      7.32 o 
   6  13   6       24.86       23.84      7.96 o 
  -9  14   6       24.28       15.78      8.81 o 
  -8  14   6       30.66       47.47      9.93 o 
  -7  14   6        0.00       -6.44      6.44 o 
  -6  14   6      106.69      127.29     12.49 o 
  -5  14   6        0.94       -6.44      6.44 o 
  -4  14   6      152.51      166.67     10.05 o 
  -3  14   6        1.63       -1.50      4.30 o 
  -2  14   6      153.71      173.83     12.32 o 
  -1  14   6        9.68       16.13      5.57 o 
   0  14   6      279.06      276.22     12.21 o 
   1  14   6        6.41       20.67      5.82 o 
   2  14   6      110.04      118.23     10.60 o 
   3  14   6        8.32       12.11      7.29 o 
   4  14   6       58.86       60.57      9.62 o 
   5  14   6       41.11       46.06      9.47 o 
  -8  15   6       50.44       41.05     12.37 o 
  -7  15   6       86.63       98.37     23.30 o 
  -6  15   6        1.09        1.60      8.21 o 
  -5  15   6      162.44      156.58     18.03 o 
  -4  15   6       21.27       26.02      7.56 o 
  -3  15   6      214.00      239.62     13.36 o 
  -2  15   6        0.42        3.33      5.07 o 
  -1  15   6       93.98       92.87      8.43 o 
   0  15   6       54.45       74.55      8.08 o 
   1  15   6      118.89      136.45     12.81 o 
   2  15   6       28.10       35.99      8.16 o 
   3  15   6       35.03       42.54     11.15 o 
   4  15   6       13.71       19.72     10.99 o 
  -6  16   6       76.71       63.75     13.44 o 
  -5  16   6        0.17        0.78     10.42 o 
  -4  16   6      251.80      256.56     20.12 o 
  -3  16   6        0.19       -8.88      8.88 o 
  -2  16   6      213.36      215.40     15.25 o 
  -1  16   6        3.23       -6.65      6.65 o 
   0  16   6       11.77       23.76     13.33 o 
   1  16   6       94.46       92.60     14.09 o 
   2  16   6       32.32       60.17     12.43 o 
   3  16   6       50.15       77.24     13.97 o 
  -5  17   6       41.05       36.44     12.24 o 
  -4  17   6        0.83        2.29      8.44 o 
  -3  17   6      249.88      256.89     20.06 o 
  -2  17   6       15.42       26.47      8.44 o 
  -1  17   6       23.12       19.79      7.82 o 
   0  17   6        3.10       10.38      9.17 o 
   1  17   6       62.77       61.63     14.05 o 
 -13   1   7       26.72       15.72      9.54 o 
 -12   1   7       44.48       47.32     12.75 o 
 -11   1   7        0.11        2.27      6.58 o 
 -10   1   7      196.24      188.24     12.20 o 
  -9   1   7       72.33      102.59      9.19 o 
  -8   1   7      950.79      915.66     24.45 o 
  -7   1   7       44.31       36.94      4.74 o 
  -6   1   7      614.12      600.17     21.70 o 
  -5   1   7      315.87      303.68      5.57 o 
  -4   1   7      366.54      320.16      6.03 o 
  -3   1   7        1.67        4.93      1.76 o 
  -2   1   7     1337.24     1356.98     17.44 o 
  -1   1   7      110.37      126.36      5.42 o 
   0   1   7      996.35      961.08     12.47 o 
   1   1   7      303.82      270.61      5.88 o 
   2   1   7     2019.38     2114.66     31.90 o 
   3   1   7       64.56       67.88      4.08 o 
   4   1   7      210.53      198.63      6.72 o 
   5   1   7      332.06      341.37     15.11 o 
   6   1   7       72.09       77.57      9.17 o 
   7   1   7       27.76       42.31     11.95 o 
   8   1   7       10.54        7.29      7.23 o 
   9   1   7        0.20       -2.74      7.12 o 
 -13   2   7       27.23       24.48      9.14 o 
 -12   2   7       51.48       69.61     10.45 o 
 -11   2   7      111.25      110.49     11.56 o 
 -10   2   7       56.92       59.46      8.70 o 
  -9   2   7      723.57      746.17     24.20 o 
  -8   2   7       12.36       22.88      7.88 o 
  -7   2   7     1058.54     1070.07     20.69 o 
  -6   2   7      567.83      597.21     12.49 o 
  -5   2   7     2819.33     2834.30     33.50 o 
  -4   2   7       75.83       59.15      3.66 o 
  -3   2   7     3170.59     3154.16     43.13 o 
  -2   2   7      902.54      982.22     13.69 o 
  -1   2   7     1469.24     1547.89     19.60 o 
   0   2   7     3299.58     3281.48     36.20 o 
   1   2   7     2577.54     2591.52     38.02 o 
   2   2   7      153.55      147.37      5.99 o 
   3   2   7      513.78      491.47     11.99 o 
   4   2   7      538.55      526.49     14.47 o 
   5   2   7        1.07       19.80      7.83 o 
   6   2   7      369.27      353.72     16.54 o 
   7   2   7       90.87      100.06     11.32 o 
   8   2   7       25.58       41.19      8.79 o 
   9   2   7       28.49       21.45      8.69 o 
 -13   3   7       91.05       89.45     14.93 o 
 -12   3   7       17.66       38.97      8.90 o 
 -11   3   7        7.21        9.61      6.48 o 
 -10   3   7      483.00      492.72     20.66 o 
  -9   3   7        6.38        7.85      3.41 o 
  -8   3   7     2872.54     2922.21     53.82 o 
  -7   3   7      109.25      104.46      7.97 o 
  -6   3   7     2207.11     2235.90     36.85 o 
  -5   3   7     2721.47     2897.97     34.98 o 
  -4   3   7    13309.14    12809.32    154.67 o 
  -3   3   7     1768.90     1756.62     29.58 o 
  -2   3   7    10644.56    10493.99    139.53 o 
  -1   3   7     1531.96     1522.96     21.74 o 
   0   3   7     1970.32     2057.87     25.10 o 
   1   3   7     3291.55     3161.37     47.33 o 
   2   3   7     2498.98     2552.02     41.85 o 
   3   3   7      677.19      686.92     15.04 o 
   4   3   7        7.60       21.42      5.21 o 
   5   3   7      481.79      476.82     13.05 o 
   6   3   7       57.35       71.59     10.43 o 
   7   3   7      159.52      160.36     12.97 o 
   8   3   7      102.27       83.71     10.71 o 
   9   3   7        0.96        4.71      7.44 o 
 -13   4   7      107.86      107.01     13.28 o 
 -12   4   7        3.49        1.02      6.68 o 
 -11   4   7       11.65        9.40      7.07 o 
 -10   4   7      138.98      146.77     13.27 o 
  -9   4   7     2849.22     2955.21     60.58 o 
  -8   4   7        0.55        6.66      3.79 o 
  -7   4   7      661.43      638.30     15.44 o 
  -6   4   7      249.24      212.47      7.12 o 
  -5   4   7     4643.31     4795.00     65.89 o 
  -4   4   7     5152.94     5300.78     75.04 o 
  -3   4   7    12021.88    12042.12    166.35 o 
  -2   4   7      121.44      128.43      4.78 o 
  -1   4   7      611.44      605.05      9.44 o 
   0   4   7     6311.02     6272.84     81.63 o 
   1   4   7     2190.00     2204.73     35.62 o 
   2   4   7     2134.87     2199.14     38.01 o 
   3   4   7      998.42      967.67     20.42 o 
   4   4   7       12.62       34.51      4.92 o 
   5   4   7       53.26       57.18      5.96 o 
   6   4   7      639.99      618.74     18.84 o 
   7   4   7      127.99      123.38     12.44 o 
   8   4   7       21.26       39.29     10.80 o 
   9   4   7        0.40        6.54      7.40 o 
 -13   5   7       48.54       58.09     11.45 o 
 -12   5   7       10.18       15.96      8.09 o 
 -11   5   7      416.78      426.37     20.87 o 
 -10   5   7     1025.27      991.73     33.14 o 
  -9   5   7      127.47      121.94      8.38 o 
  -8   5   7     2661.06     2629.28     52.79 o 
  -7   5   7       88.51       89.08      5.84 o 
  -6   5   7      139.45      120.87      5.81 o 
  -5   5   7     3082.86     3031.97     59.75 o 
  -4   5   7     6522.90     6491.08     85.05 o 
  -3   5   7     1397.59     1398.08     31.50 o 
  -2   5   7      699.88      650.62     10.38 o 
  -1   5   7      381.78      368.88      6.83 o 
   0   5   7     1715.48     1749.38     23.27 o 
   1   5   7     4852.62     4936.04     92.30 o 
   2   5   7     1500.22     1517.32     28.40 o 
   3   5   7       67.06       89.81      5.70 o 
   4   5   7      513.73      568.91     15.50 o 
   5   5   7      653.56      655.74     18.70 o 
   6   5   7        6.05        8.33      5.22 o 
   7   5   7       19.84       36.28      7.88 o 
   8   5   7       32.41       26.91      8.45 o 
   9   5   7       36.36       21.35     10.35 o 
 -12   6   7       13.39       20.10      8.40 o 
 -11   6   7       72.18       85.72     11.08 o 
 -10   6   7      322.18      317.60     14.07 o 
  -9   6   7     2329.38     2333.90     52.16 o 
  -8   6   7      411.56      432.94     14.25 o 
  -7   6   7      383.59      389.94     11.39 o 
  -6   6   7      714.21      692.39     30.92 o 
  -5   6   7     1695.50     1669.05     25.56 o 
  -4   6   7     3587.71     3619.74     69.86 o 
  -3   6   7     1844.12     1914.06     50.60 o 
  -2   6   7       28.96       29.17      2.69 o 
  -1   6   7      814.12      804.02     12.28 o 
   0   6   7     3258.39     3316.92     43.60 o 
   1   6   7      859.65      812.77     19.92 o 
   2   6   7      256.12      265.63     10.45 o 
   3   6   7     2147.30     2132.68     42.30 o 
   4   6   7      237.11      250.24      9.98 o 
   5   6   7       16.16       21.76      5.41 o 
   6   6   7      359.53      358.68     13.80 o 
   7   6   7      134.80      129.25     11.47 o 
   8   6   7       69.78       64.44     11.72 o 
 -12   7   7      192.37      196.05     20.35 o 
 -11   7   7      157.52      162.26     13.96 o 
 -10   7   7       63.19       66.35      7.46 o 
  -9   7   7      170.86      184.70      9.92 o 
  -8   7   7     1479.43     1500.66     35.04 o 
  -7   7   7      505.15      513.17     17.85 o 
  -6   7   7       40.84       50.67      5.08 o 
  -5   7   7     1044.96     1010.08     21.81 o 
  -4   7   7     2540.74     2546.12     36.47 o 
  -3   7   7     1945.02     1869.75     50.19 o 
  -2   7   7      954.52      959.42     19.44 o 
  -1   7   7      139.96      138.88      5.92 o 
   0   7   7      419.10      442.59      8.32 o 
   1   7   7     1874.14     1756.50     34.96 o 
   2   7   7       90.48      117.52      6.31 o 
   3   7   7        6.42       19.85      6.86 o 
   4   7   7       98.40      121.09      7.73 o 
   5   7   7      579.66      581.90     18.38 o 
   6   7   7       19.73       19.02     11.52 o 
   7   7   7       23.68       45.19      9.12 o 
   8   7   7       87.86      111.82     14.27 o 
 -12   8   7       40.18       49.89     13.79 o 
 -11   8   7       15.49       39.90     13.13 o 
 -10   8   7       11.04       10.47      5.56 o 
  -9   8   7     1178.69     1191.79     32.17 o 
  -8   8   7      403.30      395.51     17.31 o 
  -7   8   7      322.22      329.02     11.71 o 
  -6   8   7       30.58       63.50      6.30 o 
  -5   8   7     3007.21     3095.79     67.68 o 
  -4   8   7     1669.63     1730.49     34.10 o 
  -3   8   7      362.58      354.34     11.16 o 
  -2   8   7      376.72      367.29     11.14 o 
  -1   8   7     1305.56     1293.40     26.37 o 
   0   8   7     1703.12     1629.98     31.35 o 
   1   8   7      424.93      392.88      8.68 o 
   2   8   7       62.69       59.93      6.00 o 
   3   8   7       27.47       41.41      6.35 o 
   4   8   7      572.24      525.82     15.94 o 
   5   8   7        0.18        4.24      4.58 o 
   6   8   7       99.40       95.16      8.74 o 
   7   8   7       74.75      101.40     11.12 o 
   8   8   7        4.00       18.10     12.69 o 
 -12   9   7      226.77      220.69     26.48 o 
 -11   9   7        0.04       -0.02      7.88 o 
 -10   9   7      152.10      181.43     14.12 o 
  -9   9   7       21.66       18.94     12.02 o 
  -8   9   7     1158.77     1114.20     34.32 o 
  -7   9   7      248.84      239.55     13.78 o 
  -6   9   7      364.34      380.64     15.70 o 
  -5   9   7      101.99      105.37      6.87 o 
  -4   9   7     2093.66     2127.76     49.65 o 
  -3   9   7     1752.74     1749.25     41.82 o 
  -2   9   7       12.97       20.83      5.31 o 
  -1   9   7      221.72      240.80      9.31 o 
   0   9   7     1659.81     1595.69     32.56 o 
   1   9   7     2274.16     2026.82     47.35 o 
   2   9   7       39.85       69.10     15.06 o 
   3   9   7        3.49        0.82      4.41 o 
   4   9   7      326.34      320.10     15.63 o 
   5   9   7      498.30      451.97     16.59 o 
   6   9   7        7.04       13.12      6.81 o 
   7   9   7        9.62       16.15      9.15 o 
 -11  10   7      101.84       87.02     14.53 o 
 -10  10   7      144.70      171.86     13.79 o 
  -9  10   7      862.67      875.13     32.59 o 
  -8  10   7      163.66      156.56     12.33 o 
  -7  10   7      488.09      513.07     20.53 o 
  -6  10   7       21.55       34.90      6.94 o 
  -5  10   7     1363.27     1341.70     30.16 o 
  -4  10   7      872.71      857.35     26.60 o 
  -3  10   7      112.75      116.09      7.75 o 
  -2  10   7       18.40       33.73      5.05 o 
  -1  10   7     1292.41     1310.55     29.83 o 
   0  10   7      515.39      488.95     23.56 o 
   1  10   7       91.98       86.90      9.67 o 
   2  10   7      439.10      401.99     17.96 o 
   3  10   7      381.73      346.28     15.03 o 
   4  10   7      699.97      681.11     25.70 o 
   5  10   7        0.14        5.78      6.43 o 
   6  10   7      116.93      133.90     12.22 o 
   7  10   7        2.42       -1.61      7.99 o 
 -11  11   7       11.92       22.57     11.26 o 
 -10  11   7      226.71      224.74     20.18 o 
  -9  11   7      111.23      106.21     13.96 o 
  -8  11   7      626.24      649.34     26.36 o 
  -7  11   7      104.39      113.62     14.17 o 
  -6  11   7      574.60      593.92     22.67 o 
  -5  11   7        1.66        6.23      4.31 o 
  -4  11   7     1312.61     1315.95     31.47 o 
  -3  11   7      257.67      297.39     14.02 o 
  -2  11   7      940.75      935.98     24.13 o 
  -1  11   7      263.09      280.62     11.77 o 
   0  11   7      656.84      645.58     26.62 o 
   1  11   7      471.23      420.25     18.34 o 
   2  11   7        5.60       19.31      6.43 o 
   3  11   7      395.60      401.04     18.00 o 
   4  11   7      148.35      153.90     13.02 o 
   5  11   7      466.83      479.36     22.27 o 
   6  11   7       14.37       14.64      8.38 o 
 -10  12   7      154.86      152.73     14.78 o 
  -9  12   7      231.84      226.66     16.45 o 
  -8  12   7        4.53        7.93      6.94 o 
  -7  12   7      643.73      672.63     27.24 o 
  -6  12   7        8.27       22.73      9.13 o 
  -5  12   7      806.30      845.20     23.99 o 
  -4  12   7      163.20      163.42     10.17 o 
  -3  12   7      305.42      294.87     12.42 o 
  -2  12   7      299.81      319.59     12.75 o 
  -1  12   7      809.90      835.79     25.12 o 
   0  12   7      351.07      371.46     22.02 o 
   1  12   7        4.42        0.45      4.24 o 
   2  12   7      395.71      420.45     18.77 o 
   3  12   7       21.00       21.45      7.66 o 
   4  12   7      747.14      764.93     30.92 o 
   5  12   7       20.60       24.55      8.82 o 
   6  12   7       47.94       65.27     11.08 o 
  -9  13   7       57.24       67.97     11.21 o 
  -8  13   7      268.43      253.78     17.08 o 
  -7  13   7        6.33       15.76      7.47 o 
  -6  13   7      678.78      634.32     26.01 o 
  -5  13   7      153.38      144.46     11.75 o 
  -4  13   7      450.51      475.74     17.81 o 
  -3  13   7      406.21      448.04     15.81 o 
  -2  13   7      124.22      129.54      8.98 o 
  -1  13   7      382.35      426.22     16.26 o 
   0  13   7      293.91      290.54     13.34 o 
   1  13   7      624.11      669.40     25.47 o 
   2  13   7       64.25       81.43      9.57 o 
   3  13   7      252.87      297.37     20.82 o 
   4  13   7       33.72       34.09      9.45 o 
   5  13   7      131.78      141.72     20.86 o 
  -8  14   7       26.57       17.08      8.48 o 
  -7  14   7      137.74      135.88     13.05 o 
  -6  14   7       39.40       32.60      9.48 o 
  -5  14   7      385.23      400.87     19.40 o 
  -4  14   7       59.34       69.61      8.49 o 
  -3  14   7        9.80       11.01      6.31 o 
  -2  14   7      247.54      280.79     15.70 o 
  -1  14   7      232.05      237.50     15.41 o 
   0  14   7      174.39      181.28     12.33 o 
   1  14   7        8.32       -4.81      6.43 o 
   2  14   7      160.58      199.25     17.79 o 
   3  14   7       12.67       14.81      7.35 o 
   4  14   7      286.75      306.24     18.48 o 
  -7  15   7       85.97       95.94     12.16 o 
  -6  15   7       67.05       62.82     10.01 o 
  -5  15   7       10.24        5.86      6.78 o 
  -4  15   7       10.69        7.70      6.73 o 
  -3  15   7      143.44      147.55     10.41 o 
  -2  15   7        0.83        0.05      5.01 o 
  -1  15   7       51.50       66.76      7.86 o 
   0  15   7       67.04       68.07     10.94 o 
   1  15   7       32.23       34.61      8.94 o 
   2  15   7       60.16       66.14      9.91 o 
   3  15   7       94.83      105.31     21.75 o 
  -6  16   7        2.63       18.91     10.90 o 
  -5  16   7       35.54       40.45     13.88 o 
  -4  16   7        5.05       14.32      9.86 o 
  -3  16   7        7.71        4.78      6.83 o 
  -2  16   7       45.82       46.94      8.91 o 
  -1  16   7       24.32       23.45     10.02 o 
   0  16   7       44.95       38.23     11.42 o 
   1  16   7       22.61       22.17     11.53 o 
   2  16   7        8.03        5.27      9.05 o 
  -4  17   7        3.16        5.16     10.94 o 
  -3  17   7       29.60       18.39     12.96 o 
  -2  17   7       30.88       32.55     12.03 o 
  -1  17   7        1.29        6.37      9.54 o 
   0  17   7        0.93       10.36     11.52 o 
 -13   0   8      114.11      132.24     33.18 o 
 -12   0   8     1353.10     1353.75     72.64 o 
 -11   0   8      189.57      209.99     23.94 o 
 -10   0   8     3664.23     3713.63    137.06 o 
  -9   0   8      180.57      193.35     16.97 o 
  -8   0   8     4062.14     4069.09    131.19 o 
  -7   0   8     2505.65     2395.66    110.37 o 
  -6   0   8    21809.14    21668.77    391.71 o 
  -5   0   8     3346.08     3726.69     76.92 o 
  -4   0   8     6512.81     6627.49    130.38 o 
  -3   0   8     2926.59     2740.47     66.48 o 
  -2   0   8     7615.45     7909.85    138.46 o 
  -1   0   8     7741.61     7853.30    134.85 o 
   0   0   8     4551.75     4810.93     81.28 o 
   1   0   8     2258.12     2153.75     61.56 o 
   2   0   8      173.33      216.36     13.73 o 
   3   0   8     4323.72     4443.82    132.55 o 
   4   0   8       18.01       44.38     10.79 o 
   5   0   8      295.80      290.70     20.10 o 
   6   0   8       21.35       56.06     12.21 o 
   7   0   8      102.54       83.62     17.39 o 
   8   0   8       63.76       88.72     16.58 o 
 -13   1   8      209.98      218.61     16.74 o 
 -12   1   8       49.95       64.37     10.75 o 
 -11   1   8     4364.41     4402.73    121.87 o 
 -10   1   8       39.85       52.26     13.64 o 
  -9   1   8      481.97      498.37     19.26 o 
  -8   1   8      307.13      299.88      9.41 o 
  -7   1   8    12540.15    12471.59    196.90 o 
  -6   1   8     1992.82     1984.58     32.18 o 
  -5   1   8     6849.76     6936.05     86.80 o 
  -4   1   8      104.34      116.92      4.21 o 
  -3   1   8     7657.50     7680.96     95.84 o 
  -2   1   8    16234.67    16005.52    201.14 o 
  -1   1   8     3299.06     3436.97     42.83 o 
   0   1   8      659.80      711.24     13.38 o 
   1   1   8      819.08      775.42     23.07 o 
   2   1   8     2286.97     2329.96     63.26 o 
   3   1   8        1.98       25.09     14.86 o 
   4   1   8      483.78      494.95     21.33 o 
   5   1   8      373.58      363.09     16.07 o 
   6   1   8      335.88      314.95     16.00 o 
   7   1   8      339.21      327.57     18.38 o 
   8   1   8       70.93       70.93     10.80 o 
 -13   2   8       25.91       18.87      9.08 o 
 -12   2   8     1192.70     1139.56     41.92 o 
 -11   2   8       15.62       36.37      9.12 o 
 -10   2   8     1962.14     1910.34     54.16 o 
  -9   2   8       59.52       66.25     12.02 o 
  -8   2   8     3396.55     3328.64     58.54 o 
  -7   2   8     1047.41     1020.32     21.32 o 
  -6   2   8     7304.80     6954.94    179.82 o 
  -5   2   8     1371.69     1324.46     18.85 o 
  -4   2   8      565.46      493.14     12.13 o 
  -3   2   8     2381.39     2467.15     32.64 o 
  -2   2   8     9327.43     9635.00    122.04 o 
  -1   2   8     2616.43     2702.06     34.44 o 
   0   2   8     1651.67     1652.93     21.06 o 
   1   2   8      225.34      264.59      7.67 o 
   2   2   8      830.43      848.62     23.99 o 
   3   2   8     4269.78     4058.05     67.76 o 
   4   2   8       71.25       62.15      7.40 o 
   5   2   8       18.46       23.51      6.51 o 
   6   2   8        0.02       24.30      7.43 o 
   7   2   8      216.54      217.24     15.12 o 
   8   2   8      118.99      122.12     12.88 o 
 -13   3   8      154.55      145.28     14.59 o 
 -12   3   8       84.03       74.66     11.07 o 
 -11   3   8     1374.37     1374.76     45.39 o 
 -10   3   8      244.40      239.50     14.61 o 
  -9   3   8      195.07      178.77      8.25 o 
  -8   3   8       20.20       34.79      6.15 o 
  -7   3   8     5857.03     5696.64     96.62 o 
  -6   3   8      814.36      766.04     18.00 o 
  -5   3   8      589.56      569.97     11.30 o 
  -4   3   8      242.94      224.23      5.73 o 
  -3   3   8     5833.42     5450.63    291.07 o 
  -2   3   8     8546.90     8340.61    330.36 o 
  -1   3   8      626.08      591.56      9.81 o 
   0   3   8       47.73       51.63      5.65 o 
   1   3   8     2501.24     2493.22     40.46 o 
   2   3   8     1549.21     1574.05     28.53 o 
   3   3   8      102.86      109.32      8.36 o 
   4   3   8      255.54      281.78     12.30 o 
   5   3   8      642.60      671.91     23.04 o 
   6   3   8      423.04      425.37     19.14 o 
   7   3   8       91.15       79.65     10.70 o 
   8   3   8        6.34       30.69      8.97 o 
 -13   4   8        2.62        6.71     18.99 o 
 -12   4   8      148.77      137.40     14.51 o 
 -11   4   8        6.39       14.12      7.77 o 
 -10   4   8      112.50      112.48      9.81 o 
  -9   4   8        1.17        0.49      4.51 o 
  -8   4   8      478.75      473.07     14.04 o 
  -7   4   8      211.49      233.36     17.30 o 
  -6   4   8     1595.04     1532.33     27.92 o 
  -5   4   8       65.65       59.49      4.34 o 
  -4   4   8      848.72      870.22     16.61 o 
  -3   4   8      333.42      344.43     15.62 o 
  -2   4   8      774.96      759.48     12.63 o 
  -1   4   8      124.04      123.24      4.93 o 
   0   4   8      909.60      878.42     38.15 o 
   1   4   8       62.28       64.19      4.66 o 
   2   4   8        3.08        7.90      3.59 o 
   3   4   8     1036.18     1133.63     24.31 o 
   4   4   8       19.07       26.41      4.24 o 
   5   4   8       74.54       72.39      6.27 o 
   6   4   8       35.81       69.07      9.31 o 
   7   4   8       65.62       77.03     10.34 o 
   8   4   8       43.10       33.18      9.38 o 
 -13   5   8        6.94       10.82      8.63 o 
 -12   5   8       68.53       92.02     11.71 o 
 -11   5   8      400.55      401.34     21.11 o 
 -10   5   8      141.51      150.05      9.48 o 
  -9   5   8        6.29       14.12      5.99 o 
  -8   5   8      461.38      488.38     14.17 o 
  -7   5   8      946.40      978.18     22.28 o 
  -6   5   8      783.56      732.88     18.53 o 
  -5   5   8       33.54       34.42      3.25 o 
  -4   5   8        7.89       17.53      4.76 o 
  -3   5   8     2647.18     2675.22     52.74 o 
  -2   5   8      435.54      441.71      8.41 o 
  -1   5   8       14.63       15.60      3.20 o 
   0   5   8        4.13       13.98      5.02 o 
   1   5   8      540.07      558.19     16.29 o 
   2   5   8     1628.44     1596.74     31.17 o 
   3   5   8        3.58        2.80      3.78 o 
   4   5   8        6.21        5.98      4.42 o 
   5   5   8      168.61      177.75      9.22 o 
   6   5   8      414.01      422.49     19.23 o 
   7   5   8       47.67       46.45      8.85 o 
   8   5   8        5.88        1.57      6.62 o 
 -12   6   8       21.14       17.43      8.24 o 
 -11   6   8       14.59        5.29      7.18 o 
 -10   6   8      101.58      117.09      8.84 o 
  -9   6   8       21.41       35.28      5.85 o 
  -8   6   8       53.30       65.48      6.47 o 
  -7   6   8      129.93      127.84      8.61 o 
  -6   6   8        5.86        9.41      5.19 o 
  -5   6   8      293.77      320.55     10.50 o 
  -4   6   8      146.35      143.22      5.16 o 
  -3   6   8       29.40       42.75      5.35 o 
  -2   6   8        1.83        7.43      2.56 o 
  -1   6   8      647.43      629.96     11.06 o 
   0   6   8       15.27       18.81      3.80 o 
   1   6   8      394.77      404.65     10.33 o 
   2   6   8      775.33      756.73     26.09 o 
   3   6   8        5.15        5.96      3.96 o 
   4   6   8       53.64       45.38      5.70 o 
   5   6   8      167.67      168.49      9.13 o 
   6   6   8        0.08       13.65      7.32 o 
   7   6   8      233.90      242.38     24.18 o 
   8   6   8        0.07        2.45      6.92 o 
 -12   7   8       32.96       32.53      9.23 o 
 -11   7   8      127.38       99.45     13.71 o 
 -10   7   8       32.15       50.15     12.05 o 
  -9   7   8       21.45       23.48      5.83 o 
  -8   7   8      330.10      297.67     15.57 o 
  -7   7   8       63.57      103.77     18.19 o 
  -6   7   8     1165.53     1110.48     24.12 o 
  -5   7   8      121.09      108.90      6.78 o 
  -4   7   8       97.78      110.01      5.59 o 
  -3   7   8      629.85      629.23     15.71 o 
  -2   7   8      362.02      369.98     11.00 o 
  -1   7   8      644.97      617.88     11.09 o 
   0   7   8      204.75      194.47      7.14 o 
   1   7   8     1140.36     1107.58     22.92 o 
   2   7   8     1195.90     1210.39     32.78 o 
   3   7   8      128.86      112.44      6.73 o 
   4   7   8       17.66       32.73      5.46 o 
   5   7   8        0.41       10.87      5.62 o 
   6   7   8      409.25      396.21     18.71 o 
   7   7   8        5.20       11.19      7.58 o 
 -12   8   8        4.85        0.92      8.89 o 
 -11   8   8       31.57       39.61     12.75 o 
 -10   8   8       42.00       49.99      7.04 o 
  -9   8   8        0.17       20.45      8.62 o 
  -8   8   8       56.57       66.17      6.57 o 
  -7   8   8        8.39       17.75      5.98 o 
  -6   8   8       89.10       82.86      8.20 o 
  -5   8   8      399.86      422.80     12.68 o 
  -4   8   8     1017.92      961.01     36.57 o 
  -3   8   8      116.06      124.28      7.14 o 
  -2   8   8        0.73        6.60      3.78 o 
  -1   8   8      600.69      587.51     17.99 o 
   0   8   8      262.59      233.85     10.29 o 
   1   8   8     1033.51      957.94     20.67 o 
   2   8   8      103.06      114.68      8.58 o 
   3   8   8      290.18      288.69     13.96 o 
   4   8   8      136.42      122.47      8.53 o 
   5   8   8      365.36      334.05     13.93 o 
   6   8   8        0.01        1.19      5.10 o 
   7   8   8      274.32      276.38     24.64 o 
 -11   9   8       26.95       31.83      9.88 o 
 -10   9   8      134.04      136.64     12.99 o 
  -9   9   8      123.94      135.53     11.73 o 
  -8   9   8      271.69      261.06     14.50 o 
  -7   9   8       26.55       45.60      7.32 o 
  -6   9   8      278.00      277.69     13.67 o 
  -5   9   8      223.08      227.58      9.89 o 
  -4   9   8      805.53      830.51     24.40 o 
  -3   9   8      369.72      413.49     16.02 o 
  -2   9   8       33.39       46.76      5.50 o 
  -1   9   8      377.14      384.97     12.23 o 
   0   9   8      682.75      642.97     21.51 o 
   1   9   8        9.22       17.06      6.25 o 
   2   9   8     1130.26     1111.71     32.90 o 
   3   9   8      118.00      126.11      7.86 o 
   4   9   8       44.39       57.15      9.27 o 
   5   9   8      141.69      136.11     11.82 o 
   6   9   8      154.69      145.99     12.73 o 
   7   9   8        3.33        3.44      8.34 o 
 -11  10   8        4.18        4.42      9.31 o 
 -10  10   8       42.21       52.74     12.51 o 
  -9  10   8      113.24      125.70     12.39 o 
  -8  10   8        0.17        5.97      6.34 o 
  -7  10   8      120.56      102.86      9.99 o 
  -6  10   8       17.12       26.53      6.76 o 
  -5  10   8      707.79      751.07     21.08 o 
  -4  10   8      124.85      129.03     14.91 o 
  -3  10   8      337.23      362.45     13.04 o 
  -2  10   8        0.17       11.43      6.50 o 
  -1  10   8     1534.83     1524.64     34.68 o 
   0  10   8      371.43      382.88     13.23 o 
   1  10   8      164.64      179.53     13.24 o 
   2  10   8       11.13       34.84      7.38 o 
   3  10   8       44.52       61.35      8.83 o 
   4  10   8       95.08       79.29      9.99 o 
   5  10   8      126.60      125.63     17.07 o 
   6  10   8        1.87       -5.90      8.51 o 
 -10  11   8       48.98       36.69      9.49 o 
  -9  11   8        5.62       -1.04      6.77 o 
  -8  11   8       29.47       34.12      8.25 o 
  -7  11   8       49.75       51.34      8.70 o 
  -6  11   8      224.80      220.64     15.91 o 
  -5  11   8      215.95      214.98     10.76 o 
  -4  11   8      239.22      235.33     11.61 o 
  -3  11   8       87.53       98.19      8.20 o 
  -2  11   8        2.08       18.26      7.83 o 
  -1  11   8      377.67      392.10     13.70 o 
   0  11   8      291.65      309.38     15.27 o 
   1  11   8       32.79       52.10      7.25 o 
   2  11   8       52.27       63.65      8.76 o 
   3  11   8       58.31       57.36      8.87 o 
   4  11   8        7.93       15.25      7.31 o 
   5  11   8       74.36       88.13     12.39 o 
   6  11   8        7.40        0.32      7.93 o 
 -10  12   8       27.41       24.76      9.37 o 
  -9  12   8       38.00       40.89     10.25 o 
  -8  12   8       63.47       64.57     10.33 o 
  -7  12   8        1.91       -2.10      6.28 o 
  -6  12   8      304.22      304.44     16.56 o 
  -5  12   8       80.08       73.73      7.77 o 
  -4  12   8        8.14       19.18      5.02 o 
  -3  12   8        9.12       12.93      6.29 o 
  -2  12   8      110.48      143.91     12.08 o 
  -1  12   8        3.86       -0.66      4.34 o 
   0  12   8      386.71      359.33     19.85 o 
   1  12   8       32.37       42.43      9.44 o 
   2  12   8        0.72        3.55      8.10 o 
   3  12   8        0.08        9.58     11.72 o 
   4  12   8       62.09       67.90     10.06 o 
   5  12   8        3.82        1.61      6.96 o 
  -9  13   8      103.81      132.27     13.66 o 
  -8  13   8        2.56       -5.74      7.40 o 
  -7  13   8      119.33      142.83     12.90 o 
  -6  13   8        0.07       -5.77      6.73 o 
  -5  13   8      148.74      146.22     12.29 o 
  -4  13   8       46.90       44.08      6.95 o 
  -3  13   8       70.66       90.80      9.07 o 
  -2  13   8       22.40       23.65      8.29 o 
  -1  13   8      136.67      112.21      9.67 o 
   0  13   8       23.06       20.93      7.68 o 
   1  13   8        0.92       -5.46      6.38 o 
   2  13   8        1.35        4.46      7.23 o 
   3  13   8       15.84       19.39      8.11 o 
   4  13   8       14.20       12.58      8.06 o 
  -8  14   8      137.97      138.94     14.33 o 
  -7  14   8        9.34       -3.53      7.25 o 
  -6  14   8      141.85      138.18     13.18 o 
  -5  14   8       23.41       33.65      8.90 o 
  -4  14   8      145.76      178.83     11.45 o 
  -3  14   8       98.69       95.00      9.71 o 
  -2  14   8      115.00      119.10     17.61 o 
  -1  14   8       18.78        8.82      5.51 o 
   0  14   8       24.45       22.45      7.89 o 
   1  14   8       98.93      109.89     11.70 o 
   2  14   8        0.80        1.29      6.95 o 
   3  14   8      108.73      101.12     12.02 o 
   4  14   8        2.48        3.23      9.93 o 
  -7  15   8       45.63       41.91      9.85 o 
  -6  15   8       39.92       33.27      9.00 o 
  -5  15   8      119.88      103.95     13.70 o 
  -4  15   8       16.45       14.67      7.18 o 
  -3  15   8       59.68       58.23      8.18 o 
  -2  15   8       65.94       73.71      8.75 o 
  -1  15   8       13.68       10.03      7.25 o 
   0  15   8      144.31      147.22     13.23 o 
   1  15   8        8.83       14.59      7.75 o 
   2  15   8      107.85      111.56     19.53 o 
  -6  16   8       29.84       18.12     10.63 o 
  -5  16   8      119.33      144.78     16.82 o 
  -4  16   8       68.93       66.23     12.20 o 
  -3  16   8       17.19       19.34      7.27 o 
  -2  16   8        4.61        5.12      8.55 o 
  -1  16   8      274.65      245.16     20.44 o 
   0  16   8        7.38       24.57     10.70 o 
   1  16   8      105.58      109.53     15.78 o 
 -13   1   9        0.22        9.81      8.54 o 
 -12   1   9        0.17        0.37      7.83 o 
 -11   1   9       60.43       70.63     11.33 o 
 -10   1   9      484.16      491.61     21.34 o 
  -9   1   9        2.96        1.82      5.53 o 
  -8   1   9      178.43      165.70      7.24 o 
  -7   1   9       93.66       88.03      5.45 o 
  -6   1   9       97.42      120.12      6.05 o 
  -5   1   9      948.42      998.55     26.05 o 
  -4   1   9     1091.65     1159.49     20.82 o 
  -3   1   9      547.89      618.22     11.19 o 
  -2   1   9      155.13      167.22      5.46 o 
  -1   1   9       31.26       49.36      3.35 o 
   0   1   9        0.44       -1.00      2.14 o 
   1   1   9      350.08      350.43      9.15 o 
   2   1   9      149.29      128.47      5.71 o 
   3   1   9       47.34       56.66      7.81 o 
   4   1   9       85.49       89.72     10.23 o 
   5   1   9        0.24       -0.84      9.63 o 
   6   1   9       23.60       27.16      7.95 o 
   7   1   9        1.02       19.93      9.05 o 
   8   1   9        6.41        8.73      8.50 o 
 -13   2   9      208.65      252.84     19.40 o 
 -12   2   9       17.23       23.96      9.13 o 
 -11   2   9       17.48        4.72      7.05 o 
 -10   2   9      105.29      108.08     10.87 o 
  -9   2   9     1879.33     1836.61     49.78 o 
  -8   2   9       87.46       82.90      7.95 o 
  -7   2   9        5.68       12.04      8.32 o 
  -6   2   9        7.12        9.68      3.07 o 
  -5   2   9      465.91      468.67     11.15 o 
  -4   2   9     2787.73     2923.10     46.76 o 
  -3   2   9       75.22       74.96      4.30 o 
  -2   2   9      235.60      275.16     16.51 o 
  -1   2   9       23.18       16.96      2.62 o 
   0   2   9      494.41      456.16     10.20 o 
   1   2   9      446.45      449.65     11.41 o 
   2   2   9        0.73       -1.52      2.84 o 
   3   2   9        5.92        4.64      8.24 o 
   4   2   9       26.39       36.68      6.09 o 
   5   2   9      282.67      255.03     14.18 o 
   6   2   9        0.22       -2.82      7.27 o 
   7   2   9        2.40        3.48      7.13 o 
   8   2   9        2.72       10.36      8.33 o 
 -13   3   9       10.34        4.70      8.07 o 
 -12   3   9       40.19       35.12      9.71 o 
 -11   3   9      178.28      165.22     15.01 o 
 -10   3   9     1225.49     1191.20     38.43 o 
  -9   3   9      294.54      264.09     10.07 o 
  -8   3   9      970.41      944.37     22.00 o 
  -7   3   9       39.99       36.84      4.43 o 
  -6   3   9      256.05      237.35      6.35 o 
  -5   3   9     2534.81     2512.52     36.66 o 
  -4   3   9      885.53      925.51     17.72 o 
  -3   3   9      176.76      201.26      6.12 o 
  -2   3   9        7.54       16.94      3.10 o 
  -1   3   9      274.31      259.56      6.44 o 
   0   3   9      485.99      470.41     20.31 o 
   1   3   9     1037.17     1042.14     20.51 o 
   2   3   9       48.46       43.81      5.75 o 
   3   3   9       36.90       43.16      5.12 o 
   4   3   9      171.97      169.40     10.88 o 
   5   3   9       63.07       67.07      8.89 o 
   6   3   9       96.14      110.60     11.52 o 
   7   3   9        0.28        2.39      8.21 o 
   8   3   9        0.08       -9.07     11.68 o 
 -13   4   9      334.74      336.45     22.17 o 
 -12   4   9        4.43        2.64      7.20 o 
 -11   4   9      130.72      133.85     12.84 o 
 -10   4   9      106.93      111.63     12.25 o 
  -9   4   9     2380.76     2304.80     63.82 o 
  -8   4   9        9.38        2.43      6.86 o 
  -7   4   9      136.56      136.36      6.73 o 
  -6   4   9      142.79      135.98      7.21 o 
  -5   4   9     1734.92     1677.25     45.11 o 
  -4   4   9      548.08      540.53     19.51 o 
  -3   4   9      152.69      152.57      6.62 o 
  -2   4   9      377.05      382.89      9.70 o 
  -1   4   9        4.09        5.70      2.30 o 
   0   4   9     1221.56     1251.07     23.65 o 
   1   4   9       13.03       14.12      3.80 o 
   2   4   9      510.22      468.04     13.24 o 
   3   4   9        8.30        2.86      3.70 o 
   4   4   9      175.23      167.88      7.94 o 
   5   4   9      332.70      323.16     16.25 o 
   6   4   9        9.96       25.62      9.91 o 
   7   4   9       30.27       22.10      8.50 o 
 -13   5   9       28.93       16.13      9.53 o 
 -12   5   9      128.87      119.01     13.62 o 
 -11   5   9       16.52       44.42     11.63 o 
 -10   5   9      921.24      923.12     26.02 o 
  -9   5   9        7.03       20.86      5.02 o 
  -8   5   9     1151.68     1132.14     25.99 o 
  -7   5   9       54.83       66.57      6.14 o 
  -6   5   9      428.94      441.94     14.60 o 
  -5   5   9      413.75      412.86      9.82 o 
  -4   5   9     2009.14     2032.37     48.88 o 
  -3   5   9       18.01       29.62      3.43 o 
  -2   5   9      358.37      333.22      7.74 o 
  -1   5   9       40.11       57.21      3.55 o 
   0   5   9       34.44       33.19      5.48 o 
   1   5   9      168.44      171.63      7.03 o 
   2   5   9      224.52      195.13      8.71 o 
   3   5   9      163.94      138.83      7.45 o 
   4   5   9      209.18      229.71     10.26 o 
   5   5   9       22.22       17.31      6.98 o 
   6   5   9       17.02       28.87      8.53 o 
   7   5   9       34.99       42.39     10.07 o 
 -12   6   9       10.40       18.91     11.53 o 
 -11   6   9       60.51       58.36     10.40 o 
 -10   6   9       13.65       29.32     12.20 o 
  -9   6   9     1941.68     1929.90     45.26 o 
  -8   6   9       52.25       68.07      6.26 o 
  -7   6   9      188.43      171.96      8.89 o 
  -6   6   9      147.02      156.54     12.63 o 
  -5   6   9     2384.22     2441.53     39.12 o 
  -4   6   9      373.83      383.52     15.44 o 
  -3   6   9      998.23      981.83     18.10 o 
  -2   6   9      231.88      227.61      6.44 o 
  -1   6   9      521.23      496.01     12.11 o 
   0   6   9      878.75      887.34     19.27 o 
   1   6   9      220.02      232.97     33.60 o 
   2   6   9        8.05       10.41     10.30 o 
   3   6   9       17.97       19.94      4.63 o 
   4   6   9       68.85       77.81      7.18 o 
   5   6   9      120.19      162.65     11.95 o 
   6   6   9       85.02       81.76     11.13 o 
   7   6   9       22.16       24.77      8.75 o 
 -12   7   9        4.69        4.28      9.16 o 
 -11   7   9       21.84       19.40      8.06 o 
 -10   7   9      820.66      766.30     24.04 o 
  -9   7   9       17.73       16.95      6.04 o 
  -8   7   9      629.38      623.29     22.74 o 
  -7   7   9      818.52      800.93     19.78 o 
  -6   7   9      913.53      872.25     19.85 o 
  -5   7   9      128.46      146.56      6.13 o 
  -4   7   9     2409.66     2281.93     54.15 o 
  -3   7   9      545.05      543.71     14.96 o 
  -2   7   9      933.91      881.36     23.07 o 
  -1   7   9       59.08       62.34      3.91 o 
   0   7   9       89.99       78.40      5.63 o 
   1   7   9      449.88      444.98     14.55 o 
   2   7   9      559.50      524.53     18.33 o 
   3   7   9       40.80       48.75      5.70 o 
   4   7   9        0.77       -1.21      4.42 o 
   5   7   9      134.28      162.56      9.83 o 
   6   7   9        0.23        1.84      6.97 o 
   7   7   9       38.81       65.62     19.03 o 
 -12   8   9       19.80       44.74     13.03 o 
 -11   8   9       86.22       74.78     16.60 o 
 -10   8   9        1.87        5.42      6.76 o 
  -9   8   9     1046.36     1096.44     36.25 o 
  -8   8   9       14.48        9.59      6.04 o 
  -7   8   9      564.10      569.57     36.81 o 
  -6   8   9       27.49       54.36     13.17 o 
  -5   8   9      794.80      819.09     21.24 o 
  -4   8   9      337.32      354.19     14.47 o 
  -3   8   9     1271.03     1267.09     28.68 o 
  -2   8   9       34.75       53.93      9.63 o 
  -1   8   9      911.85      904.60     21.34 o 
   0   8   9      637.53      638.47     21.59 o 
   1   8   9       36.16       47.34      6.85 o 
   2   8   9      433.39      426.90     14.65 o 
   3   8   9      290.71      296.64     19.57 o 
   4   8   9      443.90      445.21     16.66 o 
   5   8   9       41.73       45.54      7.28 o 
   6   8   9       31.10       38.81     11.24 o 
 -11   9   9       11.35       11.37     10.53 o 
 -10   9   9      369.60      353.16     19.14 o 
  -9   9   9        0.61       13.76     12.40 o 
  -8   9   9      557.44      518.67     32.66 o 
  -7   9   9        7.96        7.13      5.74 o 
  -6   9   9      732.44      815.88     26.22 o 
  -5   9   9      400.17      391.56     14.13 o 
  -4   9   9      539.46      533.92     18.72 o 
  -3   9   9      538.18      551.36     16.43 o 
  -2   9   9      893.34      874.81     22.01 o 
  -1   9   9      742.25      732.07     19.76 o 
   0   9   9       48.98       77.98      8.88 o 
   1   9   9      111.89      130.54     10.47 o 
   2   9   9      135.72      155.24     11.35 o 
   3   9   9      402.58      434.52     19.48 o 
   4   9   9        1.39        7.99      6.81 o 
   5   9   9      148.43      142.59     12.39 o 
   6   9   9        3.08       19.92     21.57 o 
 -11  10   9      117.97      112.28     16.49 o 
 -10  10   9       28.82       43.06      9.53 o 
  -9  10   9      552.82      587.61     25.39 o 
  -8  10   9      327.00      346.78     17.62 o 
  -7  10   9      350.25      350.47     17.13 o 
  -6  10   9      136.79      129.84     10.75 o 
  -5  10   9      810.15      802.67     22.34 o 
  -4  10   9     1016.38      979.09     25.40 o 
  -3  10   9       59.27       68.43      6.78 o 
  -2  10   9      501.59      497.34     16.19 o 
  -1  10   9      511.48      544.87     17.28 o 
   0  10   9     1499.04     1475.90     43.02 o 
   1  10   9        2.77       -6.19      6.19 o 
   2  10   9      305.47      292.63     15.73 o 
   3  10   9        2.02       12.10      6.97 o 
   4  10   9      412.20      441.45     21.87 o 
   5  10   9       61.06       49.70      9.69 o 
   6  10   9       24.05       29.83     12.50 o 
 -10  11   9      169.25      158.53     14.32 o 
  -9  11   9      349.57      340.92     20.23 o 
  -8  11   9      114.04      122.42     15.76 o 
  -7  11   9      208.46      241.53     15.28 o 
  -6  11   9     1107.73     1138.96     37.14 o 
  -5  11   9      408.44      401.22     14.95 o 
  -4  11   9       50.89       58.02      6.55 o 
  -3  11   9     1392.35     1390.91     35.24 o 
  -2  11   9       76.44       90.80      7.95 o 
  -1  11   9     1474.99     1434.00     35.53 o 
   0  11   9        6.45       10.84     11.18 o 
   1  11   9      717.56      653.11     25.43 o 
   2  11   9       51.16       71.09      9.51 o 
   3  11   9      589.28      545.75     24.27 o 
   4  11   9        0.08        0.92      7.76 o 
   5  11   9      275.05      245.80     18.01 o 
 -10  12   9       23.49       30.17      9.59 o 
  -9  12   9      206.07      228.62     16.73 o 
  -8  12   9      911.14      903.62     35.98 o 
  -7  12   9       57.70       72.50     11.00 o 
  -6  12   9       91.83      111.79     10.97 o 
  -5  12   9      524.22      519.39     21.59 o 
  -4  12   9      999.05      970.25     28.21 o 
  -3  12   9      162.26      156.57      9.99 o 
  -2  12   9      591.06      605.18     20.21 o 
  -1  12   9      454.50      486.85     21.57 o 
   0  12   9     1242.57     1172.03     39.14 o 
   1  12   9       99.15      134.18     12.32 o 
   2  12   9      317.03      317.58     18.77 o 
   3  12   9        1.22        9.10      7.86 o 
   4  12   9      573.84      508.42     26.05 o 
  -9  13   9      147.85      121.42     13.80 o 
  -8  13   9       31.72       31.47     10.03 o 
  -7  13   9      382.51      394.97     23.79 o 
  -6  13   9      145.92      156.17     13.11 o 
  -5  13   9      434.06      418.64     20.11 o 
  -4  13   9        1.37       -2.79      5.13 o 
  -3  13   9     1208.98     1234.34     35.66 o 
  -2  13   9       12.24       16.39      6.34 o 
  -1  13   9      762.34      778.10     30.11 o 
   0  13   9        5.80       15.27      7.41 o 
   1  13   9      231.82      205.39     15.37 o 
   2  13   9       33.07       43.56      9.74 o 
   3  13   9      284.50      288.59     19.36 o 
   4  13   9        0.39       -3.55      7.53 o 
  -8  14   9      334.23      357.20     21.81 o 
  -7  14   9       10.20        1.63      7.21 o 
  -6  14   9      123.32      130.83     12.89 o 
  -5  14   9       76.85      105.12     11.28 o 
  -4  14   9      795.78      808.86     31.74 o 
  -3  14   9       41.02       56.81     13.07 o 
  -2  14   9      237.50      232.51     13.08 o 
  -1  14   9      103.30      125.46     12.27 o 
   0  14   9      415.04      433.95     21.82 o 
   1  14   9      124.04      119.35     12.42 o 
   2  14   9       95.65       84.70     11.61 o 
   3  14   9       38.11       33.33      9.80 o 
  -7  15   9       52.44       63.58     11.36 o 
  -6  15   9      100.83       88.01     11.63 o 
  -5  15   9      131.07      142.13     13.26 o 
  -4  15   9        2.57       14.81     14.33 o 
  -3  15   9      172.78      157.21     12.15 o 
  -2  15   9       42.78       53.97     10.08 o 
  -1  15   9      214.52      230.02     17.09 o 
   0  15   9        0.25       -0.08      7.10 o 
   1  15   9      108.04      103.69     12.30 o 
  -5  16   9      103.98      113.09     15.29 o 
  -4  16   9      131.42      137.41     15.77 o 
  -3  16   9        1.59       12.82      9.09 o 
  -2  16   9       62.20       98.40     20.46 o 
  -1  16   9       95.89      106.62     16.16 o 
 -13   0  10        0.54        2.43     14.46 o 
 -12   0  10     2033.19     1968.23     93.29 o 
 -11   0  10      142.70      124.58     29.76 o 
 -10   0  10       18.30       37.59     12.20 o 
  -9   0  10       32.60       27.41     10.13 o 
  -8   0  10     1690.20     1720.03     65.55 o 
  -7   0  10     5301.22     5104.67    118.96 o 
  -6   0  10       71.77       65.31      7.72 o 
  -5   0  10     2815.29     2904.92     60.88 o 
  -4   0  10      416.68      435.13     19.85 o 
  -3   0  10     4934.43     5180.95    106.22 o 
  -2   0  10      617.49      629.85     20.91 o 
  -1   0  10       85.18       84.14      5.97 o 
   0   0  10      363.59      344.82     11.06 o 
   1   0  10      432.56      454.02     31.93 o 
   2   0  10     3314.16     3236.36    105.79 o 
   3   0  10      748.65      767.54     55.88 o 
   4   0  10        8.77       31.48     14.40 o 
   5   0  10       44.38       46.05     12.20 o 
   6   0  10      253.91      269.40     24.27 o 
   7   0  10        5.02        0.17     10.52 o 
 -13   1  10      439.71      393.04     23.57 o 
 -12   1  10        0.61       -5.48      9.17 o 
 -11   1  10      871.78      855.17     32.52 o 
 -10   1  10       12.11       32.05      9.13 o 
  -9   1  10       10.74       11.86      6.23 o 
  -8   1  10      280.17      257.59      8.89 o 
  -7   1  10     2684.40     2711.54     50.01 o 
  -6   1  10      356.40      329.50      9.89 o 
  -5   1  10       25.63       36.58      5.62 o 
  -4   1  10      177.84      197.19      6.52 o 
  -3   1  10        2.40        7.86      3.63 o 
  -2   1  10     3634.30     3746.54     54.82 o 
  -1   1  10      239.88      247.88      6.78 o 
   0   1  10      603.08      557.95     14.43 o 
   1   1  10       51.77       43.52      4.42 o 
   2   1  10     1361.82     1402.59     37.40 o 
   3   1  10      614.49      636.36     22.24 o 
   4   1  10      129.46      126.37     10.49 o 
   5   1  10        4.63        6.78      6.61 o 
   6   1  10      123.65      140.60     13.29 o 
   7   1  10      505.80      474.33     25.53 o 
 -13   2  10       16.33       20.04      9.47 o 
 -12   2  10     1188.63     1127.56     43.04 o 
 -11   2  10        6.10       26.61      8.55 o 
 -10   2  10      130.95      144.43     14.56 o 
  -9   2  10       23.35       43.51      8.13 o 
  -8   2  10      983.44      984.52     22.35 o 
  -7   2  10     1649.19     1649.35     32.89 o 
  -6   2  10      556.27      540.08     11.11 o 
  -5   2  10        4.36       10.35      4.59 o 
  -4   2  10      690.08      700.36     20.34 o 
  -3   2  10     2229.62     2353.58     36.03 o 
  -2   2  10       16.43       27.32      3.39 o 
  -1   2  10      343.66      359.14      8.05 o 
   0   2  10       41.85       50.40      5.13 o 
   1   2  10     1719.84     1715.99     40.43 o 
   2   2  10     1663.55     1759.43     44.54 o 
   3   2  10        8.89       19.21      6.22 o 
   4   2  10       28.65       44.96      7.68 o 
   5   2  10      195.22      204.81     14.10 o 
   6   2  10      255.49      276.93     21.65 o 
   7   2  10       33.56       58.14     16.51 o 
 -13   3  10       47.04       42.35     10.87 o 
 -12   3  10       15.29       35.34     17.79 o 
 -11   3  10     1179.80     1177.90     40.88 o 
 -10   3  10        5.00       19.35      6.46 o 
  -9   3  10       71.45       74.48      6.78 o 
  -8   3  10       10.86       20.94      4.79 o 
  -7   3  10     2616.61     2599.24     49.40 o 
  -6   3  10      717.67      705.55     13.80 o 
  -5   3  10      686.39      711.77     14.11 o 
  -4   3  10      222.53      250.08      9.74 o 
  -3   3  10      496.73      526.63     11.34 o 
  -2   3  10     3355.65     3375.88     50.33 o 
  -1   3  10       28.50       28.47      3.21 o 
   0   3  10       95.18      107.21      8.12 o 
   1   3  10        9.94       21.76      4.98 o 
   2   3  10     1333.73     1302.11     30.61 o 
   3   3  10      191.72      197.57     11.48 o 
   4   3  10      226.70      244.73     14.38 o 
   5   3  10        3.63        7.24      6.59 o 
   6   3  10      111.68      122.62     12.86 o 
   7   3  10      306.18      309.42     20.33 o 
 -13   4  10       69.26      104.60     14.64 o 
 -12   4  10      631.82      591.26     28.59 o 
 -11   4  10       20.02        8.52      7.29 o 
 -10   4  10      344.36      360.40     17.84 o 
  -9   4  10      140.51      112.37      7.76 o 
  -8   4  10     2000.74     1975.40     42.15 o 
  -7   4  10      398.05      397.55     12.88 o 
  -6   4  10      534.21      528.73     14.86 o 
  -5   4  10       17.83       26.12      4.66 o 
  -4   4  10     1773.95     1737.26     36.98 o 
  -3   4  10      969.87      950.32     19.70 o 
  -2   4  10      396.48      377.85     10.75 o 
  -1   4  10      639.49      618.37     11.50 o 
   0   4  10      624.57      581.92     14.57 o 
   1   4  10     1647.19     1666.71     34.35 o 
   2   4  10       54.96       45.69      5.61 o 
   3   4  10      584.15      581.86     19.12 o 
   4   4  10       10.34        4.74      6.40 o 
   5   4  10      224.81      217.10     14.49 o 
   6   4  10       58.07       64.63     10.51 o 
   7   4  10       80.58       91.53     15.12 o 
 -13   5  10       50.12       38.78     11.13 o 
 -12   5  10       21.89       16.59      8.74 o 
 -11   5  10      435.96      445.30     23.81 o 
 -10   5  10       51.00       68.00      9.50 o 
  -9   5  10      424.74      429.38     14.45 o 
  -8   5  10        1.15       15.59      6.03 o 
  -7   5  10     1163.64     1139.89     26.44 o 
  -6   5  10      904.34      923.98     25.11 o 
  -5   5  10      465.37      476.76     11.59 o 
  -4   5  10      101.15      124.44      6.47 o 
  -3   5  10     2177.77     2182.63     35.81 o 
  -2   5  10     1911.70     1873.62     30.67 o 
  -1   5  10        4.13        3.16      3.03 o 
   0   5  10      837.16      864.54     24.54 o 
   1   5  10      968.95      924.24     22.21 o 
   2   5  10     1686.08     1638.38     35.70 o 
   3   5  10       11.94       15.03      6.92 o 
   4   5  10      148.22      149.55     11.37 o 
   5   5  10        2.07        4.69      6.45 o 
   6   5  10      449.88      466.58     23.23 o 
   7   5  10       44.17       56.98     17.41 o 
 -12   6  10       89.75      100.93     12.67 o 
 -11   6  10       48.20       48.69     12.22 o 
 -10   6  10      221.76      205.59     10.79 o 
  -9   6  10        6.18        5.28      8.02 o 
  -8   6  10      930.92      945.68     24.27 o 
  -7   6  10      264.66      282.24     12.83 o 
  -6   6  10      604.62      572.93     15.54 o 
  -5   6  10      882.14      880.12     18.71 o 
  -4   6  10     1881.65     1935.70     39.90 o 
  -3   6  10     1838.36     1792.50     30.42 o 
  -2   6  10      427.18      452.41     10.25 o 
  -1   6  10      723.08      718.77     17.71 o 
   0   6  10      450.53      543.41     54.15 o 
   1   6  10      744.37      788.75     24.43 o 
   2   6  10        0.51       10.73      4.96 o 
   3   6  10      428.99      496.23     48.37 o 
   4   6  10        0.18        9.85      6.94 o 
   5   6  10      384.76      373.37     19.17 o 
   6   6  10        0.54        5.90      7.66 o 
 -12   7  10       45.73       58.67     13.56 o 
 -11   7  10       73.71       86.52     14.79 o 
 -10   7  10      383.96      344.01     14.57 o 
  -9   7  10      257.83      272.30     12.32 o 
  -8   7  10       22.43       15.12      7.94 o 
  -7   7  10      518.92      520.76     18.80 o 
  -6   7  10     1121.83     1138.73     26.53 o 
  -5   7  10      145.81      162.74      6.96 o 
  -4   7  10      852.95      875.55     24.81 o 
  -3   7  10     1055.97     1124.41     26.14 o 
  -2   7  10     1531.35     1488.89     25.84 o 
  -1   7  10       10.34       19.87      6.75 o 
   0   7  10     1271.73     1252.30     27.71 o 
   1   7  10       43.79       52.96      5.67 o 
   2   7  10      420.00      411.62     17.18 o 
   3   7  10       58.52       49.54      6.78 o 
   4   7  10       28.89       36.25      6.09 o 
   5   7  10        6.23        7.70     10.68 o 
   6   7  10      120.66      144.25     17.06 o 
 -12   8  10        3.91       -0.78     11.52 o 
 -11   8  10      480.31      477.98     28.13 o 
 -10   8  10       22.03        4.56      6.44 o 
  -9   8  10       61.11       80.14     13.45 o 
  -8   8  10      220.41      200.10     12.24 o 
  -7   8  10      355.74      341.14     15.39 o 
  -6   8  10       10.64       20.33      7.08 o 
  -5   8  10     1282.02     1268.93     29.44 o 
  -4   8  10      449.24      447.64     21.46 o 
  -3   8  10      863.27      895.74     22.69 o 
  -2   8  10      142.38      137.37      8.28 o 
  -1   8  10      506.25      486.37     18.31 o 
   0   8  10        2.50        4.29      5.74 o 
   1   8  10      844.87      852.61     28.04 o 
   2   8  10      113.25      128.71      8.01 o 
   3   8  10       24.48       32.47      7.44 o 
   4   8  10        0.02        5.47      6.24 o 
   5   8  10      144.97      145.29     16.90 o 
   6   8  10        8.72       21.79     10.86 o 
 -11   9  10       16.90       18.76     11.12 o 
 -10   9  10      427.68      437.38     21.87 o 
  -9   9  10       93.16      104.27     10.85 o 
  -8   9  10       84.31       87.16     15.35 o 
  -7   9  10      160.29      141.23     10.95 o 
  -6   9  10     1359.37     1373.64     40.45 o 
  -5   9  10       11.92       12.61      4.92 o 
  -4   9  10      110.19      134.87     11.62 o 
  -3   9  10      223.10      227.03     10.26 o 
  -2   9  10       73.47       64.62      6.73 o 
  -1   9  10      244.40      224.24     10.17 o 
   0   9  10      606.72      601.19     22.89 o 
   1   9  10      344.69      325.52     16.40 o 
   2   9  10      142.99      144.69     11.60 o 
   3   9  10        1.47       -5.57      6.73 o 
   4   9  10       28.48       36.28      9.78 o 
   5   9  10        1.50        1.83      8.52 o 
 -11  10  10      387.84      371.88     27.68 o 
 -10  10  10       17.31       31.83     12.34 o 
  -9  10  10       70.70       77.19     10.70 o 
  -8  10  10       12.33       10.66      6.39 o 
  -7  10  10      318.17      312.47     16.32 o 
  -6  10  10      570.55      566.53     22.26 o 
  -5  10  10      669.63      644.98     20.81 o 
  -4  10  10      254.54      251.58     11.97 o 
  -3  10  10      309.47      312.40     12.57 o 
  -2  10  10      217.73      181.43      9.16 o 
  -1  10  10       45.99       56.27      8.48 o 
   0  10  10        0.38       10.13      6.80 o 
   1  10  10      189.10      180.70     15.74 o 
   2  10  10       31.99       43.92     16.66 o 
   3  10  10       15.95       42.05     13.01 o 
   4  10  10        0.32       -2.50      6.94 o 
   5  10  10       66.02       58.84     13.10 o 
 -10  11  10       90.46      125.93     13.17 o 
  -9  11  10        1.98       10.58      8.85 o 
  -8  11  10       30.69       37.63     13.20 o 
  -7  11  10       42.40       54.76     14.46 o 
  -6  11  10      220.60      199.93     13.57 o 
  -5  11  10       20.66       27.55      7.45 o 
  -4  11  10       20.15       22.42      5.97 o 
  -3  11  10       50.64       63.25      7.26 o 
  -2  11  10        8.41        7.74      5.56 o 
  -1  11  10       47.37       42.23      8.63 o 
   0  11  10       18.69       37.81     10.13 o 
   1  11  10       46.83       73.09     12.03 o 
   2  11  10        0.12        2.09      6.72 o 
   3  11  10        1.51        8.14      7.41 o 
   4  11  10       54.56       57.58     10.55 o 
  -9  12  10        0.40       -8.38      8.84 o 
  -8  12  10       10.59       17.28      8.43 o 
  -7  12  10        0.23        6.17      7.30 o 
  -6  12  10       33.10       32.11      8.23 o 
  -5  12  10        1.41        3.03      6.26 o 
  -4  12  10       35.34       41.59      6.97 o 
  -3  12  10        3.30        8.33      5.58 o 
  -2  12  10       34.75       33.47      6.96 o 
  -1  12  10        2.23        6.19      6.70 o 
   0  12  10       10.46       20.56      8.95 o 
   1  12  10        2.21        5.59      6.78 o 
   2  12  10       31.28       46.44     18.27 o 
   3  12  10       43.63       42.49     10.60 o 
  -9  13  10        2.29        5.48      8.02 o 
  -8  13  10       15.89       22.23     10.90 o 
  -7  13  10        1.22       -4.04      7.00 o 
  -6  13  10       53.72       60.69      9.80 o 
  -5  13  10       26.01       36.07      8.92 o 
  -4  13  10        7.81        4.86      5.38 o 
  -3  13  10       16.16       29.10      8.22 o 
  -2  13  10       41.86       39.20     12.14 o 
  -1  13  10       34.75       49.39      9.55 o 
   0  13  10       11.90       19.34      8.97 o 
   1  13  10       21.73        5.53      7.16 o 
   2  13  10        8.34        4.06      7.28 o 
   3  13  10        7.86       11.52      8.32 o 
  -8  14  10        6.68       -5.71     15.44 o 
  -7  14  10       42.97       53.04     10.60 o 
  -6  14  10       10.34       19.84      8.28 o 
  -5  14  10       86.93       87.57     11.10 o 
  -4  14  10        2.56        0.46      6.47 o 
  -3  14  10       57.26       53.38     11.14 o 
  -2  14  10       68.19       64.38     10.43 o 
  -1  14  10       72.09       75.09     21.75 o 
   0  14  10       55.21       49.15      9.95 o 
   1  14  10       66.43       70.92     11.02 o 
   2  14  10        1.84        3.61     11.51 o 
  -6  15  10       32.55       21.19      9.20 o 
  -5  15  10        1.62        0.97      6.71 o 
  -4  15  10       83.25       93.78     11.50 o 
  -3  15  10        0.23        5.92      8.37 o 
  -2  15  10       59.85       45.78      9.81 o 
  -1  15  10        3.67       13.51      8.77 o 
   0  15  10       60.21       73.30     11.88 o 
 -13   1  11        9.37       10.79      8.83 o 
 -12   1  11        2.57        8.21      8.13 o 
 -11   1  11        1.89       -4.49      6.97 o 
 -10   1  11      125.62      143.28     16.80 o 
  -9   1  11       37.78       53.69      7.59 o 
  -8   1  11       73.28       75.35      5.63 o 
  -7   1  11       17.83       24.17      3.62 o 
  -6   1  11       16.72       27.47      5.31 o 
  -5   1  11        1.13        3.57      3.65 o 
  -4   1  11      112.08      124.57      6.36 o 
  -3   1  11      165.35      171.21      6.95 o 
  -2   1  11      144.04      150.58      6.56 o 
  -1   1  11       58.56       60.14      5.46 o 
   0   1  11      572.63      538.58     13.90 o 
   1   1  11       85.13       87.97      8.32 o 
   2   1  11        6.54        2.37      5.32 o 
   3   1  11        0.15       -5.99      5.99 o 
   4   1  11       95.46       96.07      9.73 o 
   5   1  11        3.91       -1.39      6.47 o 
   6   1  11        2.01       -0.05      7.76 o 
 -13   2  11       19.50        7.50      8.94 o 
 -12   2  11        0.03       -0.30      7.09 o 
 -11   2  11       14.88       37.28      8.83 o 
 -10   2  11       41.68       30.15      8.10 o 
  -9   2  11       17.50       24.79      7.17 o 
  -8   2  11      466.08      465.85     13.94 o 
  -7   2  11      362.20      357.86     11.95 o 
  -6   2  11      333.11      333.36      9.34 o 
  -5   2  11      201.86      206.97      8.35 o 
  -4   2  11      159.94      176.04      6.86 o 
  -3   2  11       27.29       32.89      4.09 o 
  -2   2  11      144.94      165.48      6.24 o 
  -1   2  11     1210.75     1167.64     25.81 o 
   0   2  11       55.64       76.96      6.72 o 
   1   2  11       69.93       63.87     12.41 o 
   2   2  11       21.31       21.35      6.41 o 
   3   2  11       97.31       86.44      9.96 o 
   4   2  11        0.39        6.37      6.36 o 
   5   2  11       44.43       37.83      9.03 o 
   6   2  11       48.12       54.16     13.64 o 
 -13   3  11       13.19       -1.25      7.85 o 
 -12   3  11      113.02      133.70     13.97 o 
 -11   3  11       27.92        9.16      7.53 o 
 -10   3  11       28.42       41.88      8.51 o 
  -9   3  11        5.05        4.76      8.28 o 
  -8   3  11      437.66      439.56     13.21 o 
  -7   3  11      271.66      261.83     10.04 o 
  -6   3  11     1245.53     1234.11     22.90 o 
  -5   3  11       62.51       80.98      4.80 o 
  -4   3  11      205.22      216.19      8.81 o 
  -3   3  11      291.54      300.83      8.90 o 
  -2   3  11      781.78      799.21     15.69 o 
  -1   3  11       66.37       71.43      5.66 o 
   0   3  11      142.06      155.62      7.88 o 
   1   3  11       59.32       50.08      5.19 o 
   2   3  11        0.99        6.48      5.71 o 
   3   3  11       51.50       48.95      8.04 o 
   4   3  11      312.70      303.46     16.72 o 
   5   3  11       76.85       95.15     11.31 o 
   6   3  11        1.57       21.71     12.84 o 
 -13   4  11        0.94        1.05      7.81 o 
 -12   4  11        1.42        5.58      8.87 o 
 -11   4  11        1.92        7.10      8.28 o 
 -10   4  11       81.74       97.27     13.85 o 
  -9   4  11       94.44      114.73      8.83 o 
  -8   4  11      208.83      233.77     10.27 o 
  -7   4  11      462.27      460.93     14.57 o 
  -6   4  11       76.54       84.14      7.42 o 
  -5   4  11       93.31      115.56      7.26 o 
  -4   4  11      172.73      165.14      7.86 o 
  -3   4  11       12.62       26.34      5.72 o 
  -2   4  11       94.89       99.87      5.33 o 
  -1   4  11      448.59      434.40     13.23 o 
   0   4  11      316.66      323.52     10.92 o 
   1   4  11       16.89       21.93      4.98 o 
   2   4  11      292.18      246.39     10.97 o 
   3   4  11       40.52       46.73      7.90 o 
   4   4  11       52.18       56.99      9.56 o 
   5   4  11      107.43       90.54     11.56 o 
   6   4  11       78.91       86.68     12.45 o 
 -12   5  11       72.90       60.28     10.88 o 
 -11   5  11       20.40       20.71      8.38 o 
 -10   5  11      394.36      403.33     18.68 o 
  -9   5  11       29.68       46.25      6.25 o 
  -8   5  11       38.71       51.75      5.83 o 
  -7   5  11      136.53      132.70      8.84 o 
  -6   5  11        4.42        3.11      4.03 o 
  -5   5  11     1673.41     1588.76     33.17 o 
  -4   5  11      127.48      150.21     10.90 o 
  -3   5  11        4.47       18.42      6.74 o 
  -2   5  11       10.61       27.07      6.65 o 
  -1   5  11     1018.46      992.07     28.09 o 
   0   5  11      855.44      847.30     20.88 o 
   1   5  11      412.42      383.62     14.04 o 
   2   5  11        1.31        5.89      4.92 o 
   3   5  11      240.08      217.89     24.78 o 
   4   5  11      418.85      409.39     20.60 o 
   5   5  11      147.49      157.74     14.66 o 
   6   5  11        0.44       -2.38      7.46 o 
 -12   6  11       25.49       35.19     12.66 o 
 -11   6  11       42.51       58.34     10.50 o 
 -10   6  11       80.08       77.82     10.11 o 
  -9   6  11      702.00      701.43     21.60 o 
  -8   6  11       44.15       45.31      6.14 o 
  -7   6  11       73.66       72.91      8.02 o 
  -6   6  11      683.15      676.61     18.34 o 
  -5   6  11       93.47      104.65      7.98 o 
  -4   6  11     1386.14     1404.60     26.98 o 
  -3   6  11      120.81      110.71      9.58 o 
  -2   6  11      341.22      305.19     12.00 o 
  -1   6  11      405.03      390.95     12.76 o 
   0   6  11     1724.53     1685.81     44.04 o 
   1   6  11      193.08      215.37     10.14 o 
   2   6  11      323.73      294.62     12.28 o 
   3   6  11       80.24      101.80      9.77 o 
   4   6  11      246.29      234.93     15.01 o 
   5   6  11      260.07      274.36     17.61 o 
   6   6  11       63.72       65.41     14.20 o 
 -12   7  11       62.07       54.87     13.92 o 
 -11   7  11       13.08       19.72     11.06 o 
 -10   7  11      955.68      939.44     33.14 o 
  -9   7  11      218.63      203.42     17.40 o 
  -8   7  11      195.17      184.80      9.77 o 
  -7   7  11       45.70       69.66      6.83 o 
  -6   7  11      703.72      706.75     23.54 o 
  -5   7  11     2213.73     2171.71     46.63 o 
  -4   7  11       12.03       21.63      7.28 o 
  -3   7  11      516.31      503.94     15.50 o 
  -2   7  11       19.99       28.18      7.00 o 
  -1   7  11     2679.59     2552.58     57.29 o 
   0   7  11       87.66      116.81      8.17 o 
   1   7  11      574.21      528.03     18.16 o 
   2   7  11       11.75       18.42      5.13 o 
   3   7  11      399.51      378.68     14.53 o 
   4   7  11      297.01      272.89     17.45 o 
   5   7  11      174.25      181.08     17.54 o 
 -11   8  11      222.52      202.52     22.11 o 
 -10   8  11       81.35       78.39     10.90 o 
  -9   8  11      599.63      599.78     24.43 o 
  -8   8  11      334.14      312.35     16.92 o 
  -7   8  11       30.33       52.71     10.95 o 
  -6   8  11      627.18      654.89     23.22 o 
  -5   8  11      524.88      484.85     16.53 o 
  -4   8  11     1389.75     1383.73     33.13 o 
  -3   8  11        0.67        4.95      5.64 o 
  -2   8  11      639.90      698.00     19.51 o 
  -1   8  11        1.15       10.21      6.80 o 
   0   8  11     2432.44     2399.52     65.76 o 
   1   8  11       47.74       61.31      8.94 o 
   2   8  11      226.56      245.32     14.28 o 
   3   8  11       44.89       45.87      7.61 o 
   4   8  11      334.54      369.16     25.82 o 
   5   8  11      204.39      217.15     20.38 o 
 -11   9  11        6.63       16.25     11.71 o 
 -10   9  11      458.92      418.40     20.92 o 
  -9   9  11      636.27      644.18     27.76 o 
  -8   9  11       90.54       88.08     10.12 o 
  -7   9  11      176.29      178.87     11.56 o 
  -6   9  11      870.21      873.84     29.81 o 
  -5   9  11     1907.22     1853.45     44.28 o 
  -4   9  11        7.07        9.62      5.20 o 
  -3   9  11      487.33      510.51     16.38 o 
  -2   9  11      150.14      156.79      8.70 o 
  -1   9  11     1235.10     1281.91     40.91 o 
   0   9  11      125.15      147.94     12.03 o 
   1   9  11      424.91      472.58     21.66 o 
   2   9  11        0.06       -0.80      5.84 o 
   3   9  11      615.42      609.43     26.03 o 
   4   9  11      151.66      141.81     17.44 o 
 -10  10  11      104.78       98.32     12.04 o 
  -9  10  11      185.71      178.87     15.15 o 
  -8  10  11      564.06      597.08     25.42 o 
  -7  10  11      240.82      241.56     14.82 o 
  -6  10  11      353.12      364.59     17.71 o 
  -5  10  11      173.99      190.55     10.55 o 
  -4  10  11      916.25      880.66     25.30 o 
  -3  10  11       22.54       13.20      5.62 o 
  -2  10  11      910.49      913.31     25.53 o 
  -1  10  11       43.80       52.71      9.47 o 
   0  10  11      666.58      695.55     27.06 o 
   1  10  11      126.40      120.39     15.16 o 
   2  10  11      164.83      189.75     14.05 o 
   3  10  11       20.69       29.16     15.87 o 
   4  10  11      137.53      144.62     17.42 o 
 -10  11  11      164.93      143.08     14.10 o 
  -9  11  11      313.32      322.57     19.34 o 
  -8  11  11       67.91       69.52     10.42 o 
  -7  11  11      113.01      114.09     11.46 o 
  -6  11  11      278.97      292.84     16.53 o 
  -5  11  11     1007.27      984.89     33.72 o 
  -4  11  11       47.98       52.61      7.36 o 
  -3  11  11      460.79      464.57     19.00 o 
  -2  11  11      111.25      113.38     11.33 o 
  -1  11  11      522.42      521.67     23.09 o 
   0  11  11       43.08       30.86      8.39 o 
   1  11  11       21.02       27.43      8.06 o 
   2  11  11       12.05       10.61      7.60 o 
   3  11  11      259.64      245.42     17.27 o 
  -9  12  11       37.67       41.45     12.47 o 
  -8  12  11      308.27      335.77     19.85 o 
  -7  12  11      244.67      248.50     17.29 o 
  -6  12  11      151.88      156.33     13.00 o 
  -5  12  11        1.14        6.02      6.77 o 
  -4  12  11      286.42      265.23     13.28 o 
  -3  12  11       92.10       82.71      8.92 o 
  -2  12  11      406.41      390.50     20.08 o 
  -1  12  11      149.25      157.82     13.34 o 
   0  12  11       64.79       73.75     10.37 o 
   1  12  11       11.55       10.31      8.00 o 
   2  12  11      111.33      116.13     23.76 o 
   3  12  11       18.18       18.37     11.44 o 
  -8  13  11       21.02       13.00      8.38 o 
  -7  13  11      114.22      127.96     15.89 o 
  -6  13  11      402.74      408.09     21.91 o 
  -5  13  11      173.88      167.24     13.56 o 
  -4  13  11        1.16       -0.47      6.43 o 
  -3  13  11       79.54       70.19     10.25 o 
  -2  13  11      284.08      297.06     18.25 o 
  -1  13  11      176.41      187.88     15.11 o 
   0  13  11        2.63        0.78      6.68 o 
   1  13  11        3.33        6.46      8.56 o 
   2  13  11       20.63       35.79     10.60 o 
  -7  14  11      202.89      200.33     16.50 o 
  -6  14  11       75.00       91.92     12.06 o 
  -5  14  11      207.09      223.53     15.74 o 
  -4  14  11       36.31       30.66     10.62 o 
  -3  14  11       68.18       58.17     11.97 o 
  -2  14  11      208.31      215.04     16.36 o 
  -1  14  11      129.49      129.54     14.52 o 
   0  14  11       71.24       48.39     10.19 o 
  -5  15  11       86.95       88.72     14.54 o 
  -4  15  11       37.49       59.92     12.72 o 
  -3  15  11      117.39      118.08     15.47 o 
  -2  15  11      138.82      164.34     24.13 o 
 -13   0  12        0.29       -2.62     11.24 o 
 -12   0  12      494.92      452.57     34.79 o 
 -11   0  12       17.45       30.49     21.71 o 
 -10   0  12      168.14      192.34     19.83 o 
  -9   0  12       98.75      114.79     17.77 o 
  -8   0  12       34.34       48.29     16.06 o 
  -7   0  12      410.14      410.24     15.25 o 
  -6   0  12       36.07       52.40      7.39 o 
  -5   0  12       88.18      109.24      8.13 o 
  -4   0  12       12.56      184.64    113.95 o 
  -3   0  12     4246.58     4403.89    104.59 o 
  -2   0  12      106.46      110.64      8.90 o 
  -1   0  12      528.41      515.37     17.79 o 
   0   0  12      105.17      123.22     12.96 o 
   1   0  12     1155.71     1140.34     48.27 o 
   2   0  12      417.32      423.06     53.40 o 
   3   0  12      326.12      353.74     26.07 o 
   4   0  12       96.61       96.04     15.87 o 
   5   0  12      204.06      221.91     24.40 o 
   6   0  12      255.74      226.33     25.94 o 
 -13   1  12       85.79      121.65     14.61 o 
 -12   1  12       83.35      122.40     20.10 o 
 -11   1  12       59.70       74.08     10.68 o 
 -10   1  12       27.96       20.77      6.91 o 
  -9   1  12        2.98        5.65      8.83 o 
  -8   1  12     1223.58     1145.01     34.70 o 
  -7   1  12      244.29      248.05      9.89 o 
  -6   1  12      650.41      653.62     14.72 o 
  -5   1  12       10.37       12.33      4.45 o 
  -4   1  12     1537.39     1590.93     29.91 o 
  -3   1  12      253.30      262.81      9.24 o 
  -2   1  12     1778.39     1771.39     31.59 o 
  -1   1  12      158.18      165.14      6.47 o 
   0   1  12      991.70      992.46     28.63 o 
   1   1  12      131.29      148.64     10.85 o 
   2   1  12     1527.59     1552.77     46.33 o 
   3   1  12       32.48       58.07      8.29 o 
   4   1  12      547.69      585.49     26.03 o 
   5   1  12       60.48       72.93     11.52 o 
   6   1  12       37.21       68.49     20.80 o 
 -13   2  12        8.58       25.50     15.70 o 
 -12   2  12      501.51      529.90     26.99 o 
 -11   2  12      121.84      149.72     13.49 o 
 -10   2  12       53.34       70.80     12.27 o 
  -9   2  12      171.47      185.30     13.00 o 
  -8   2  12      499.54      495.78     17.85 o 
  -7   2  12     2542.35     2567.29     53.47 o 
  -6   2  12       10.68       18.66      3.98 o 
  -5   2  12       36.39       39.94      5.21 o 
  -4   2  12      143.17      144.29      7.39 o 
  -3   2  12     5642.84     5617.53     92.82 o 
  -2   2  12      382.93      387.26     13.26 o 
  -1   2  12      983.07      960.43     22.48 o 
   0   2  12       63.77       63.77      6.99 o 
   1   2  12     1347.30     1393.74     39.96 o 
   2   2  12      900.35      859.13     29.59 o 
   3   2  12      482.05      500.63     21.98 o 
   4   2  12       28.28       36.20      8.83 o 
   5   2  12      397.53      394.56     23.07 o 
   6   2  12       67.05       53.73     12.76 o 
 -13   3  12      432.50      408.20     25.44 o 
 -12   3  12      138.35      153.78     15.92 o 
 -11   3  12       41.86       45.66      9.55 o 
 -10   3  12       14.73       46.51      8.86 o 
  -9   3  12      372.24      389.39     18.65 o 
  -8   3  12     2387.97     2391.47     52.48 o 
  -7   3  12      339.21      341.85     12.77 o 
  -6   3  12      625.87      625.14     14.45 o 
  -5   3  12       27.91       47.77      5.61 o 
  -4   3  12     3074.17     3161.70     56.09 o 
  -3   3  12      148.97      170.75      7.77 o 
  -2   3  12     1980.13     1954.37     34.40 o 
  -1   3  12       12.62       26.72      7.48 o 
   0   3  12      839.52      826.75     21.14 o 
   1   3  12      220.51      215.60     12.68 o 
   2   3  12     1142.69     1126.40     35.80 o 
   3   3  12       79.18      100.06     10.41 o 
   4   3  12      263.50      245.70     16.27 o 
   5   3  12       75.05       58.54     11.82 o 
 -12   4  12      798.01      795.73     36.29 o 
 -11   4  12      420.21      429.74     22.33 o 
 -10   4  12       95.20       92.05     10.77 o 
  -9   4  12      324.86      335.81     12.65 o 
  -8   4  12      819.08      801.64     22.31 o 
  -7   4  12     3180.12     3166.07     65.72 o 
  -6   4  12       22.32       24.91      4.28 o 
  -5   4  12      986.84     1024.87     25.25 o 
  -4   4  12      170.54      194.98      8.30 o 
  -3   4  12     5098.91     5062.58     85.30 o 
  -2   4  12      118.89      113.54      6.25 o 
  -1   4  12      899.86      898.43     22.52 o 
   0   4  12       49.11       53.06      6.40 o 
   1   4  12     1201.29     1146.74     28.94 o 
   2   4  12      702.05      675.19     25.08 o 
   3   4  12      111.51      109.36     10.97 o 
   4   4  12        0.55       -0.93      6.06 o 
   5   4  12      278.66      288.33     19.03 o 
 -12   5  12      228.62      218.13     17.59 o 
 -11   5  12      259.76      250.05     17.23 o 
 -10   5  12      206.07      203.92     15.11 o 
  -9   5  12      626.07      618.13     19.49 o 
  -8   5  12     1050.20     1027.78     27.72 o 
  -7   5  12       59.83       77.98     11.85 o 
  -6   5  12     1226.75     1238.45     28.14 o 
  -5   5  12      513.39      524.87     18.04 o 
  -4   5  12     2060.31     2141.86     45.13 o 
  -3   5  12       51.16       61.70      7.05 o 
  -2   5  12      959.07      926.15     27.94 o 
  -1   5  12        3.03       12.32      7.02 o 
   0   5  12     1229.27     1198.27     29.20 o 
   1   5  12      136.16      139.76     11.29 o 
   2   5  12       50.74       59.65      9.16 o 
   3   5  12       90.47       98.12     12.87 o 
   4   5  12      143.02      130.79     12.73 o 
   5   5  12       66.22       70.49     11.54 o 
 -12   6  12      219.17      215.78     21.88 o 
 -11   6  12      583.72      616.37     34.96 o 
 -10   6  12      254.02      254.12     16.44 o 
  -9   6  12       60.02       77.12      7.89 o 
  -8   6  12      974.31      883.09     51.72 o 
  -7   6  12     1464.10     1448.80     42.02 o 
  -6   6  12        1.91        7.40      7.89 o 
  -5   6  12      716.16      757.28     20.22 o 
  -4   6  12     1103.00     1125.15     23.54 o 
  -3   6  12      980.14      963.77     21.07 o 
  -2   6  12      337.39      328.84     10.16 o 
  -1   6  12       53.25       73.57      8.73 o 
   0   6  12       14.30       15.54      5.47 o 
   1   6  12     1568.97     1496.04     36.50 o 
   2   6  12       96.20      105.40     10.44 o 
   3   6  12        3.22       16.58      7.48 o 
   4   6  12        0.96       -0.68      6.33 o 
   5   6  12       77.95       72.84     17.54 o 
 -12   7  12      212.04      194.03     21.14 o 
 -11   7  12       64.16       72.18     15.07 o 
 -10   7  12      108.27      139.54     16.58 o 
  -9   7  12      833.11      779.69     28.89 o 
  -8   7  12      105.17      105.29     10.12 o 
  -7   7  12       15.40       28.14      6.55 o 
  -6   7  12      206.69      227.11     12.09 o 
  -5   7  12      488.41      463.29     15.56 o 
  -4   7  12      466.96      467.22     15.48 o 
  -3   7  12      120.62      112.63      7.49 o 
  -2   7  12       13.07       26.62      6.19 o 
  -1   7  12       28.17       50.68      8.93 o 
   0   7  12      206.80      223.87     12.77 o 
   1   7  12        0.77       13.81     12.65 o 
   2   7  12        2.50       16.62     14.03 o 
   3   7  12        1.14       -1.14      8.07 o 
   4   7  12        0.35        2.05     12.67 o 
 -11   8  12      151.78      128.96     21.38 o 
 -10   8  12      111.67      104.86     15.64 o 
  -9   8  12       61.25       67.61      9.05 o 
  -8   8  12      317.72      316.30     17.21 o 
  -7   8  12      130.06      135.01     10.21 o 
  -6   8  12       18.77       21.69      6.37 o 
  -5   8  12       77.08       85.41      7.41 o 
  -4   8  12      527.69      499.62     16.74 o 
  -3   8  12       11.03       12.01      5.17 o 
  -2   8  12       20.16       27.13      7.73 o 
  -1   8  12       69.71       71.59      9.57 o 
   0   8  12      226.33      207.72     13.94 o 
   1   8  12       25.63       34.38      7.98 o 
   2   8  12       24.10       19.44     17.21 o 
   3   8  12      108.97      136.02     16.29 o 
   4   8  12       12.88       20.01     11.07 o 
 -11   9  12       12.55        8.93     10.40 o 
 -10   9  12       38.71       29.43     11.63 o 
  -9   9  12      144.10      136.91     12.81 o 
  -8   9  12       57.89       61.60     11.86 o 
  -7   9  12       10.66       23.87      7.21 o 
  -6   9  12       12.57       10.03      6.38 o 
  -5   9  12      216.03      212.39     18.27 o 
  -4   9  12       37.29       36.66      6.91 o 
  -3   9  12      280.33      284.72     12.62 o 
  -2   9  12       47.22       51.73      8.71 o 
  -1   9  12       19.47        8.50      6.85 o 
   0   9  12        0.18        4.52      8.27 o 
   1   9  12      103.98       92.15     10.32 o 
   2   9  12      161.17      139.22     15.42 o 
   3   9  12       10.51        3.65     12.72 o 
   4   9  12        1.29        3.32     10.02 o 
 -10  10  12       25.99       10.65     14.10 o 
  -9  10  12       94.73       82.53     11.24 o 
  -8  10  12      103.54      112.95     11.80 o 
  -7  10  12      120.51      134.48     12.06 o 
  -6  10  12       56.52       63.05      9.15 o 
  -5  10  12       69.98       76.04      9.56 o 
  -4  10  12      281.92      294.53     13.74 o 
  -3  10  12      391.85      367.37     14.59 o 
  -2  10  12       27.46       32.64      8.77 o 
  -1  10  12       90.84       97.13     11.07 o 
   0  10  12      158.37      159.35     13.05 o 
   1  10  12        0.66       -5.75      6.93 o 
   2  10  12       44.96       52.12     14.16 o 
   3  10  12       25.46       10.56     10.55 o 
  -9  11  12       48.94       37.55     10.48 o 
  -8  11  12      179.53      192.65     14.78 o 
  -7  11  12       26.72       34.01      8.57 o 
  -6  11  12      113.44      132.21     12.14 o 
  -5  11  12      136.72      151.94     13.52 o 
  -4  11  12      103.83       95.82      9.16 o 
  -3  11  12      220.79      231.28     15.69 o 
  -2  11  12      115.02       96.40     11.15 o 
  -1  11  12       39.76       62.33     12.09 o 
   0  11  12        1.04        7.98      7.20 o 
   1  11  12       46.91       42.73     15.14 o 
   2  11  12       41.71       55.65     10.28 o 
  -9  12  12       62.72       64.05     26.82 o 
  -8  12  12       19.44       30.21      9.11 o 
  -7  12  12       55.14       50.08     10.03 o 
  -6  12  12        3.45        0.95      6.48 o 
  -5  12  12        3.99       10.53     12.56 o 
  -4  12  12       79.39       87.15     10.57 o 
  -3  12  12      118.15      136.12     16.32 o 
  -2  12  12       24.89       58.50     10.05 o 
  -1  12  12       42.37       59.55     10.67 o 
   0  12  12       29.00       35.31      8.40 o 
   1  12  12       21.27       34.08      9.33 o 
  -7  13  12        5.27       -8.17      8.17 o 
  -6  13  12        2.01       -7.76      7.76 o 
  -5  13  12        1.85       -4.07      6.59 o 
  -4  13  12       33.46       17.29      9.59 o 
  -3  13  12       31.39       24.21      8.58 o 
  -2  13  12       45.84       47.28     10.15 o 
  -1  13  12        9.40        4.32      7.73 o 
   0  13  12       32.59       48.46     10.41 o 
  -6  14  12       16.07       23.65      9.79 o 
  -5  14  12       28.57       11.56      9.80 o 
  -4  14  12        1.50       19.54     10.77 o 
  -3  14  12        3.05       11.85     10.20 o 
  -2  14  12        7.41        2.49      7.52 o 
 -12   1  13       71.80       95.45     16.48 o 
 -11   1  13        0.67       10.90      7.91 o 
 -10   1  13      112.77      109.98     15.19 o 
  -9   1  13       45.63       51.75      8.96 o 
  -8   1  13        0.11       -8.48      8.48 o 
  -7   1  13      348.86      342.74     10.96 o 
  -6   1  13       25.28       32.01      5.75 o 
  -5   1  13      139.21      143.88      7.15 o 
  -4   1  13       37.24       44.24      5.70 o 
  -3   1  13        1.70        3.90      3.56 o 
  -2   1  13      119.14      111.27      6.64 o 
  -1   1  13       96.50       89.66      6.94 o 
   0   1  13       21.85       46.98      8.07 o 
   1   1  13      184.70      181.62     13.60 o 
   2   1  13       76.60       73.20     10.08 o 
   3   1  13       26.29       32.00     11.99 o 
   4   1  13        1.54       16.81     11.22 o 
   5   1  13       24.16       23.28      9.67 o 
 -12   2  13        2.47        0.50      7.44 o 
 -11   2  13        3.20        2.20      7.21 o 
 -10   2  13       46.97       56.15      9.71 o 
  -9   2  13      115.73      125.13     11.50 o 
  -8   2  13        0.20        1.68      6.03 o 
  -7   2  13        3.38       -0.87      4.06 o 
  -6   2  13      213.67      231.77      9.41 o 
  -5   2  13      156.48      170.41      8.14 o 
  -4   2  13      264.63      256.58     10.31 o 
  -3   2  13      136.66      161.19      7.88 o 
  -2   2  13      175.81      174.35      7.67 o 
  -1   2  13      104.69      105.39     10.39 o 
   0   2  13      607.01      605.33     22.61 o 
   1   2  13       41.30       62.73      9.18 o 
   2   2  13      191.28      217.50     14.46 o 
   3   2  13        0.48       11.54      7.27 o 
   4   2  13      114.00      119.56     13.26 o 
   5   2  13        1.01       -9.65     10.14 o 
 -12   3  13       41.36       50.51     11.32 o 
 -11   3  13       59.56       69.33     10.96 o 
 -10   3  13      223.40      240.26     15.59 o 
  -9   3  13        2.37       12.54      7.21 o 
  -8   3  13       27.82       28.61      5.51 o 
  -7   3  13       61.35       69.51      7.03 o 
  -6   3  13       84.93       94.49      7.59 o 
  -5   3  13     1649.32     1657.20     34.34 o 
  -4   3  13      604.19      574.01     15.40 o 
  -3   3  13      203.09      182.95      8.38 o 
  -2   3  13       71.04       67.19      7.41 o 
  -1   3  13      940.85      933.75     24.43 o 
   0   3  13        9.88       29.33      9.50 o 
   1   3  13      124.16      144.70     11.81 o 
   2   3  13       79.22       80.74     11.66 o 
   3   3  13      162.05      170.04     13.49 o 
   4   3  13       26.48       49.87     11.71 o 
   5   3  13       90.11       97.16     19.80 o 
 -12   4  13       10.64       22.38      9.75 o 
 -11   4  13       37.11       57.13     10.57 o 
 -10   4  13      359.34      377.86     20.88 o 
  -9   4  13      182.53      167.13     12.82 o 
  -8   4  13       27.66       47.08      5.95 o 
  -7   4  13       16.71       11.15      5.24 o 
  -6   4  13     2434.78     2472.34     47.80 o 
  -5   4  13      102.55      118.20      7.26 o 
  -4   4  13      699.53      636.11     15.88 o 
  -3   4  13      216.36      217.95      9.13 o 
  -2   4  13      864.71      873.61     23.00 o 
  -1   4  13      202.55      197.65     10.74 o 
   0   4  13     1614.48     1528.68     37.06 o 
   1   4  13      128.29      141.47     14.18 o 
   2   4  13      187.35      202.48     13.75 o 
   3   4  13       26.25       31.37      8.89 o 
   4   4  13       66.17       57.45     10.41 o 
 -12   5  13        0.89        4.21     10.17 o 
 -11   5  13      443.15      447.89     25.81 o 
 -10   5  13      333.30      294.04     18.02 o 
  -9   5  13      430.54      422.97     16.04 o 
  -8   5  13       15.20        5.31      4.74 o 
  -7   5  13      541.23      514.30     17.06 o 
  -6   5  13       38.01       62.17     10.31 o 
  -5   5  13     2705.02     2647.85     65.15 o 
  -4   5  13       32.97       39.68      5.80 o 
  -3   5  13      433.26      425.15     13.29 o 
  -2   5  13       30.97       29.93      6.78 o 
  -1   5  13     2154.26     2099.33     47.88 o 
   0   5  13       62.93       63.20      7.24 o 
   1   5  13      661.58      654.15     24.62 o 
   2   5  13       67.03       92.36     11.52 o 
   3   5  13      187.85      173.15     13.72 o 
   4   5  13       87.76       74.05     11.92 o 
 -12   6  13      128.52      142.39     19.05 o 
 -11   6  13      133.23      148.26     17.74 o 
 -10   6  13     1077.81     1042.44     48.26 o 
  -9   6  13       57.76       58.37      8.38 o 
  -8   6  13      316.24      297.43     28.42 o 
  -7   6  13       21.94       25.40      7.25 o 
  -6   6  13     2814.03     2865.44     64.80 o 
  -5   6  13        0.27       12.96      5.50 o 
  -4   6  13      846.79      783.67     19.12 o 
  -3   6  13        8.01       13.90      4.62 o 
  -2   6  13     1028.87     1054.39     27.66 o 
  -1   6  13      299.48      288.21     17.27 o 
   0   6  13     1132.72     1047.12     28.41 o 
   1   6  13       57.76       76.46      8.87 o 
   2   6  13      280.56      276.75     16.32 o 
   3   6  13      131.64      127.63     16.59 o 
   4   6  13       64.08       66.83     15.00 o 
 -11   7  13      590.68      615.71     36.29 o 
 -10   7  13      114.53      115.28     16.17 o 
  -9   7  13     1012.22      972.82     35.01 o 
  -8   7  13       24.78       23.37      7.20 o 
  -7   7  13     1169.95     1177.31     37.24 o 
  -6   7  13       95.99       92.80      9.83 o 
  -5   7  13     2646.64     2589.49     68.06 o 
  -4   7  13        0.05       17.73      8.50 o 
  -3   7  13     1021.30     1007.81     26.21 o 
  -2   7  13       68.70       88.24     10.14 o 
  -1   7  13      702.05      698.44     26.82 o 
   0   7  13      154.02      149.70     16.03 o 
   1   7  13      342.43      326.32     16.99 o 
   2   7  13       26.94        7.86      9.00 o 
   3   7  13      159.39      149.33     15.13 o 
 -11   8  13      121.63      122.71     17.35 o 
 -10   8  13      852.91      842.15     42.82 o 
  -9   8  13       17.50        5.48      8.36 o 
  -8   8  13      363.96      395.64     20.28 o 
  -7   8  13      140.68      138.81     11.39 o 
  -6   8  13     1601.03     1565.33     46.87 o 
  -5   8  13      113.01      119.54     11.41 o 
  -4   8  13      754.36      770.97     23.59 o 
  -3   8  13       21.87       24.35      9.74 o 
  -2   8  13     1230.35     1229.97     41.76 o 
  -1   8  13      316.37      312.77     22.13 o 
   0   8  13       76.49       72.66      9.94 o 
   1   8  13       17.51       40.35      8.49 o 
   2   8  13      212.78      170.57     17.97 o 
   3   8  13       85.47       73.68     14.43 o 
 -10   9  13      102.61      152.14     18.13 o 
  -9   9  13      396.27      400.46     21.06 o 
  -8   9  13      138.02      119.13     12.62 o 
  -7   9  13      363.06      340.77     18.00 o 
  -6   9  13       15.98       15.18      7.02 o 
  -5   9  13      830.67      867.87     29.98 o 
  -4   9  13       29.78       50.41      9.70 o 
  -3   9  13      279.95      294.22     16.41 o 
  -2   9  13        0.66       13.01      7.70 o 
  -1   9  13      564.62      591.61     25.74 o 
   0   9  13       71.55       75.55     11.94 o 
   1   9  13      130.11      142.46     12.65 o 
   2   9  13        0.97       -5.01      9.57 o 
 -10  10  13      303.90      276.06     24.51 o 
  -9  10  13        8.02       -1.54      6.87 o 
  -8  10  13       52.21       66.84     10.25 o 
  -7  10  13      325.56      331.90     18.49 o 
  -6  10  13      311.92      329.24     18.44 o 
  -5  10  13        0.94        2.23      6.02 o 
  -4  10  13      109.21      105.64      8.95 o 
  -3  10  13      135.90       85.73     10.48 o 
  -2  10  13      540.32      575.44     25.46 o 
  -1  10  13       19.75       42.38     17.26 o 
   0  10  13       43.65       41.19      9.37 o 
   1  10  13        0.39       -7.38      7.38 o 
   2  10  13      145.81      148.36     17.64 o 
  -9  11  13      129.38      139.51     14.20 o 
  -8  11  13       70.44       86.35     12.43 o 
  -7  11  13      123.38      111.93     12.15 o 
  -6  11  13      336.87      326.85     18.69 o 
  -5  11  13       86.07       88.80     10.45 o 
  -4  11  13        5.00        1.76      7.47 o 
  -3  11  13       51.40       68.51     10.48 o 
  -2  11  13      122.20      121.70     12.62 o 
  -1  11  13      109.49      112.00     13.19 o 
   0  11  13        5.17       16.95      8.24 o 
   1  11  13       34.70       24.93      9.12 o 
  -8  12  13       29.86       54.03     10.66 o 
  -7  12  13      289.64      265.94     18.06 o 
  -6  12  13       77.80       82.90     20.37 o 
  -5  12  13      135.74      127.68     15.51 o 
  -4  12  13       66.69       78.71     12.77 o 
  -3  12  13       76.77       71.36     10.69 o 
  -2  12  13      161.72      162.74     14.76 o 
  -1  12  13        0.25        4.15      7.45 o 
   0  12  13       25.65       20.91      9.47 o 
  -6  13  13      342.21      349.61     25.80 o 
  -5  13  13       82.25       67.08     13.50 o 
  -4  13  13        1.60       -6.15     10.05 o 
  -3  13  13       37.21       33.58     14.57 o 
  -2  13  13      111.91       96.02     13.02 o 
 -12   0  14      638.89      597.94     44.43 o 
 -11   0  14       52.38       97.39     17.06 o 
 -10   0  14      380.51      364.95     31.55 o 
  -9   0  14     1447.01     1534.05    116.78 o 
  -8   0  14     1174.40     1213.00     59.80 o 
  -7   0  14     2749.66     2309.54    222.75 o 
  -6   0  14     2104.14     1966.45     56.54 o 
  -5   0  14     1936.22     1921.22     54.66 o 
  -4   0  14      421.29      450.83     20.15 o 
  -3   0  14     4783.70     4873.95    126.18 o 
  -2   0  14        4.17       27.22     13.71 o 
  -1   0  14      816.14      781.43     36.10 o 
   0   0  14       43.65       85.65     26.17 o 
   1   0  14      668.77      731.43     80.74 o 
   2   0  14       67.62       99.00     22.75 o 
   3   0  14      252.81      264.92     25.63 o 
   4   0  14       25.57       27.66     13.87 o 
 -12   1  14      388.60      398.77     25.59 o 
 -11   1  14      113.98       99.07     12.39 o 
 -10   1  14       62.15       87.50     11.17 o 
  -9   1  14     1083.14     1077.08     38.50 o 
  -8   1  14     5424.35     5453.54    148.41 o 
  -7   1  14      517.25      535.03     15.77 o 
  -6   1  14      377.06      418.64     13.47 o 
  -5   1  14      706.51      715.25     19.07 o 
  -4   1  14     4217.88     4359.95     92.49 o 
  -3   1  14       39.87       61.50      6.17 o 
  -2   1  14     1491.43     1516.27     36.67 o 
  -1   1  14     1023.57      995.45     32.70 o 
   0   1  14     1530.38     1556.02     49.30 o 
   1   1  14      432.46      414.41     20.95 o 
   2   1  14      257.63      254.97     16.49 o 
   3   1  14        1.43        5.62     14.43 o 
   4   1  14      221.08      190.70     16.44 o 
 -12   2  14      521.77      497.93     27.99 o 
 -11   2  14      280.90      277.49     18.82 o 
 -10   2  14       92.99       85.80     11.14 o 
  -9   2  14     1051.87     1032.80     37.02 o 
  -8   2  14      411.85      403.37     15.39 o 
  -7   2  14     1270.17     1241.05     31.23 o 
  -6   2  14      445.39      476.63     16.39 o 
  -5   2  14     1163.19     1276.30     28.92 o 
  -4   2  14        4.60       24.22      7.19 o 
  -3   2  14     3056.68     3087.36     64.72 o 
  -2   2  14      165.16      201.34     11.28 o 
  -1   2  14      672.93      712.65     26.42 o 
   0   2  14        6.20       31.47     20.76 o 
   1   2  14      450.12      465.66     24.55 o 
   2   2  14       25.44       43.45      9.10 o 
   3   2  14      295.66      304.88     18.68 o 
   4   2  14       10.86        2.96      8.38 o 
 -12   3  14      502.00      475.07     30.56 o 
 -11   3  14       66.68       64.48     11.72 o 
 -10   3  14      229.06      227.54     15.78 o 
  -9   3  14      307.50      313.15     18.61 o 
  -8   3  14     1697.16     1713.70     44.08 o 
  -7   3  14        2.43        7.66      5.38 o 
  -6   3  14      493.96      513.56     17.44 o 
  -5   3  14      174.07      199.28      9.26 o 
  -4   3  14     1670.08     1717.96     36.52 o 
  -3   3  14       45.75       51.23      7.74 o 
  -2   3  14      241.55      263.13     13.32 o 
  -1   3  14      177.48      189.15     10.42 o 
   0   3  14      933.53      924.42     31.78 o 
   1   3  14      219.41      223.81     15.57 o 
   2   3  14       78.43       93.58     11.06 o 
   3   3  14        3.98       15.23      8.04 o 
   4   3  14      108.49      129.94     15.12 o 
 -12   4  14       28.31       21.50     16.99 o 
 -11   4  14      219.27      193.95     16.93 o 
 -10   4  14       39.92       43.64      9.16 o 
  -9   4  14      652.47      615.12     25.64 o 
  -8   4  14        7.57        8.86      5.39 o 
  -7   4  14      602.37      580.69     19.21 o 
  -6   4  14        0.35       20.90     10.55 o 
  -5   4  14      787.29      815.08     25.77 o 
  -4   4  14        9.00       13.75      4.89 o 
  -3   4  14      514.76      542.04     17.37 o 
  -2   4  14       75.57       71.76      7.72 o 
  -1   4  14       60.78       75.81      7.60 o 
   0   4  14      192.60      168.82     12.25 o 
   1   4  14      183.58      195.84     14.30 o 
   2   4  14       58.67       64.35     11.07 o 
   3   4  14       18.70       12.37      7.79 o 
 -11   5  14        0.60       -8.43     10.06 o 
 -10   5  14       29.30       39.87     16.21 o 
  -9   5  14      106.65      112.74     11.03 o 
  -8   5  14      566.31      573.09     20.31 o 
  -7   5  14       41.21       56.15      6.85 o 
  -6   5  14       79.09      108.47      8.05 o 
  -5   5  14       13.75       34.04      6.02 o 
  -4   5  14      447.41      430.25     13.12 o 
  -3   5  14      272.49      243.39     10.90 o 
  -2   5  14       33.43       41.08      6.11 o 
  -1   5  14       11.97       12.79      8.78 o 
   0   5  14       43.02       51.99      8.44 o 
   1   5  14      110.72       94.05      9.39 o 
   2   5  14        0.53        6.23     10.72 o 
   3   5  14        3.77       16.14     10.27 o 
 -11   6  14       95.09      115.35     17.11 o 
 -10   6  14       30.37       12.95     10.56 o 
  -9   6  14        9.27        5.97     10.06 o 
  -8   6  14       10.75       22.99      8.43 o 
  -7   6  14      131.30      136.32     10.97 o 
  -6   6  14       87.31      103.64      9.82 o 
  -5   6  14        7.50       13.70      5.47 o 
  -4   6  14       18.88       12.57      6.92 o 
  -3   6  14        3.52       12.95      7.74 o 
  -2   6  14      140.59      142.03     11.89 o 
  -1   6  14      151.16      133.76     11.51 o 
   0   6  14        0.22       -4.14      7.95 o 
   1   6  14        2.89        8.38     11.47 o 
   2   6  14       34.18       46.81     13.42 o 
   3   6  14        1.43        3.89      9.36 o 
 -11   7  14        1.27        7.59     10.55 o 
 -10   7  14        0.38       -2.52      9.25 o 
  -9   7  14       35.06       64.98      9.48 o 
  -8   7  14       10.18       16.03      7.48 o 
  -7   7  14       67.50       86.70      9.88 o 
  -6   7  14        0.87       -4.98      6.89 o 
  -5   7  14       73.15       75.53      7.66 o 
  -4   7  14       23.72       53.45     14.34 o 
  -3   7  14       47.37       58.90     10.04 o 
  -2   7  14       47.31       67.02      9.52 o 
  -1   7  14       27.23       33.79      8.75 o 
   0   7  14      122.35      121.45     11.19 o 
   1   7  14        3.55        3.25     10.18 o 
   2   7  14        5.41       -2.46      8.60 o 
 -10   8  14      143.21      149.48     25.50 o 
  -9   8  14       13.78       14.51     13.08 o 
  -8   8  14        4.15        5.37      8.69 o 
  -7   8  14        9.90       30.92     14.26 o 
  -6   8  14        5.89        7.07      7.15 o 
  -5   8  14        5.12        4.22      5.72 o 
  -4   8  14       39.83       27.47      8.99 o 
  -3   8  14       83.25      103.92     12.51 o 
  -2   8  14        8.20       14.57      8.62 o 
  -1   8  14       33.84       27.53      9.14 o 
   0   8  14        6.68       13.63      7.15 o 
   1   8  14       43.40       66.07     17.05 o 
   2   8  14       62.45       61.60     13.21 o 
 -10   9  14       47.82       51.59     13.73 o 
  -9   9  14      263.34      232.85     16.60 o 
  -8   9  14       82.38       87.63     10.86 o 
  -7   9  14       46.86       47.28      8.82 o 
  -6   9  14        0.27        5.30     11.21 o 
  -5   9  14      234.12      238.23     14.87 o 
  -4   9  14       70.01       63.60      9.94 o 
  -3   9  14       48.31       36.88      9.67 o 
  -2   9  14       55.63       58.16      9.85 o 
  -1   9  14       70.14       88.30     11.49 o 
   0   9  14       69.21       72.15     10.53 o 
   1   9  14       28.22       44.08     13.50 o 
  -9  10  14      105.06       79.83     11.85 o 
  -8  10  14       58.08       68.16     10.90 o 
  -7  10  14       10.48        4.39      6.87 o 
  -6  10  14       65.52       54.65      9.42 o 
  -5  10  14        4.41        7.13      8.23 o 
  -4  10  14       77.58       64.72     11.73 o 
  -3  10  14        1.54        4.02      6.94 o 
  -2  10  14       45.09       41.74      9.52 o 
  -1  10  14        0.63        3.31     10.22 o 
   0  10  14        8.83       16.07      8.85 o 
   1  10  14       46.77       57.31     13.45 o 
  -8  11  14       26.48       25.74      9.24 o 
  -7  11  14       91.32      107.12     12.22 o 
  -6  11  14       22.79       46.09     13.20 o 
  -5  11  14       13.92       19.64      9.86 o 
  -4  11  14       19.50       41.03     11.13 o 
  -3  11  14       26.17       13.49      8.10 o 
  -2  11  14       31.29       36.13      9.74 o 
  -1  11  14       32.69       40.40     13.06 o 
   0  11  14       16.50       25.78     15.82 o 
  -6  12  14       16.96       26.70     11.51 o 
  -5  12  14       10.09       18.13     10.36 o 
  -4  12  14        8.05        2.42      8.71 o 
  -3  12  14       31.43       24.12     10.59 o 
  -2  12  14       31.89       30.49      9.96 o 
 -12   1  15       75.34       72.51     13.69 o 
 -11   1  15      141.87      144.92     14.79 o 
 -10   1  15       84.92       99.27     14.67 o 
  -9   1  15        2.00       -9.41      9.41 o 
  -8   1  15       38.47       59.34      9.79 o 
  -7   1  15      381.61      367.34     18.14 o 
  -6   1  15        1.89       11.78      6.44 o 
  -5   1  15      164.36      179.82      9.31 o 
  -4   1  15      230.97      221.60     10.09 o 
  -3   1  15       81.47       82.61      6.83 o 
  -2   1  15       17.99       19.61      7.09 o 
  -1   1  15       56.54       58.53      9.13 o 
   0   1  15       31.18       42.12      8.87 o 
   1   1  15       23.00       21.20      7.97 o 
   2   1  15        1.39       27.22     12.59 o 
   3   1  15        2.71       -2.05      7.31 o 
 -12   2  15      127.32      110.40     14.57 o 
 -11   2  15      204.73      214.60     17.74 o 
 -10   2  15      267.50      247.12     18.25 o 
  -9   2  15      296.04      273.19     17.46 o 
  -8   2  15       99.59      121.97     11.88 o 
  -7   2  15       21.50       29.20      8.30 o 
  -6   2  15      937.44      964.20     24.67 o 
  -5   2  15      118.12      122.35      7.86 o 
  -4   2  15      131.52      138.70      9.88 o 
  -3   2  15      133.43      119.72     11.56 o 
  -2   2  15      178.16      188.05     17.50 o 
  -1   2  15       92.93       99.26     10.79 o 
   0   2  15      152.69      128.78     11.97 o 
   1   2  15       26.57       31.50      8.47 o 
   2   2  15        3.80        7.68      7.47 o 
   3   2  15       32.34       46.39     10.41 o 
 -11   3  15      643.47      621.90     30.47 o 
 -10   3  15      418.28      386.85     21.26 o 
  -9   3  15      111.06       97.26     12.24 o 
  -8   3  15      426.51      386.75     16.17 o 
  -7   3  15      963.47      968.93     28.66 o 
  -6   3  15      136.80      117.80      7.66 o 
  -5   3  15      791.88      786.95     21.28 o 
  -4   3  15      386.39      383.60     13.32 o 
  -3   3  15      203.04      208.64     11.14 o 
  -2   3  15      103.36      110.02      8.81 o 
  -1   3  15      172.14      176.33     12.55 o 
   0   3  15        8.39        6.45      6.60 o 
   1   3  15      154.11      137.20     12.73 o 
   2   3  15        0.59        0.26      8.07 o 
 -11   4  15      292.57      271.31     23.80 o 
 -10   4  15      652.85      612.19     28.12 o 
  -9   4  15      428.08      389.58     21.48 o 
  -8   4  15      177.74      173.31     10.82 o 
  -7   4  15       50.61       65.05      7.66 o 
  -6   4  15     1035.45      997.80     29.35 o 
  -5   4  15      124.46      138.85      8.49 o 
  -4   4  15      241.63      247.53     10.39 o 
  -3   4  15       76.81       86.79     10.47 o 
  -2   4  15      240.11      252.49     11.90 o 
  -1   4  15       21.17       38.02      8.41 o 
   0   4  15       86.96       75.87      9.79 o 
   1   4  15       19.74       19.03     11.31 o 
   2   4  15        2.14       -1.79      6.49 o 
 -11   5  15      509.48      467.36     31.48 o 
 -10   5  15      193.80      223.74     21.11 o 
  -9   5  15      130.54      135.53     19.09 o 
  -8   5  15      182.44      159.61     12.14 o 
  -7   5  15      393.30      399.08     16.73 o 
  -6   5  15        0.06       13.99      5.46 o 
  -5   5  15      569.46      612.53     18.90 o 
  -4   5  15      307.37      307.38     16.78 o 
  -3   5  15      132.87      141.37      9.26 o 
  -2   5  15       14.49       19.72      6.30 o 
  -1   5  15       44.47       53.06      8.07 o 
   0   5  15       51.98       59.51     12.03 o 
   1   5  15       37.79       55.23     12.23 o 
   2   5  15        0.70       -2.30      8.83 o 
 -10   6  15      409.95      370.84     27.53 o 
  -9   6  15       85.73       86.03     19.50 o 
  -8   6  15       23.84       29.13      7.68 o 
  -7   6  15       73.23       98.67     10.48 o 
  -6   6  15      552.19      566.51     22.96 o 
  -5   6  15       24.21       25.00      6.69 o 
  -4   6  15       19.78       31.45      7.91 o 
  -3   6  15      184.92      175.43     12.62 o 
  -2   6  15      182.84      200.46     14.17 o 
  -1   6  15        8.35        8.30      8.64 o 
   0   6  15       16.19       32.64     10.77 o 
   1   6  15       33.83       16.16      8.75 o 
   2   6  15       14.19       12.91     10.29 o 
 -10   7  15       72.23       84.30     15.30 o 
  -9   7  15       14.01        8.78      9.40 o 
  -8   7  15       61.02       64.86      9.53 o 
  -7   7  15      157.26      174.72     15.84 o 
  -6   7  15       23.70       27.66      7.49 o 
  -5   7  15      128.42      116.83     10.23 o 
  -4   7  15      125.44      116.99     11.25 o 
  -3   7  15        2.25        5.13      6.51 o 
  -2   7  15        2.63        3.37      6.40 o 
  -1   7  15      138.73      157.15     19.89 o 
   0   7  15        3.26       19.05     10.15 o 
   1   7  15       24.72       10.10     14.10 o 
  -9   8  15       43.65       34.10     11.47 o 
  -8   8  15        2.07        6.46      7.23 o 
  -7   8  15      103.44      113.62     11.43 o 
  -6   8  15      381.49      340.29     17.90 o 
  -5   8  15       16.56       20.29      9.00 o 
  -4   8  15       32.51       38.67      8.81 o 
  -3   8  15       80.53      107.04     11.65 o 
  -2   8  15       75.88       80.78     10.87 o 
  -1   8  15       69.08       67.15     11.10 o 
   0   8  15       49.65       43.70     14.22 o 
   1   8  15       32.89       51.83     13.26 o 
  -9   9  15       85.15       84.69     14.67 o 
  -8   9  15       18.24       20.46      8.21 o 
  -7   9  15      123.23      137.87     13.38 o 
  -6   9  15       12.14       23.79      9.92 o 
  -5   9  15      136.87      102.29     13.59 o 
  -4   9  15       18.68       47.93     16.64 o 
  -3   9  15      117.73      103.02     12.20 o 
  -2   9  15        0.25       12.45      8.29 o 
  -1   9  15       74.09       52.85     12.68 o 
   0   9  15        0.31       23.79     11.01 o 
  -8  10  15       42.55       22.67      9.08 o 
  -7  10  15      124.41      168.72     17.51 o 
  -6  10  15      260.84      260.46     20.54 o 
  -5  10  15        4.10       -0.10      8.04 o 
  -4  10  15      151.47      131.76     15.29 o 
  -3  10  15        3.23        0.32      7.41 o 
  -2  10  15      229.68      169.12     15.77 o 
  -1  10  15       34.55       50.57     13.09 o 
  -6  11  15        1.50        1.28      8.66 o 
  -5  11  15       76.83       93.53     16.13 o 
  -4  11  15        2.19        9.61     10.10 o 
  -3  11  15      369.23      308.57     23.85 o 
 -11   0  16      116.67      129.71     24.68 o 
 -10   0  16      148.75       99.37     24.73 o 
  -9   0  16     1436.67     1404.09     81.97 o 
  -8   0  16      136.28      107.20     17.88 o 
  -7   0  16      338.25      366.31     28.79 o 
  -6   0  16      161.43      163.93     17.33 o 
  -5   0  16      653.06      694.97     27.73 o 
  -4   0  16      688.65      624.93     27.32 o 
  -3   0  16      267.30      265.24     21.59 o 
  -2   0  16       19.26       23.73     11.67 o 
  -1   0  16       94.60       94.71     16.88 o 
   0   0  16      226.45      254.69     24.51 o 
   1   0  16        5.55       -9.22     14.35 o 
 -11   1  16      193.63      164.55     25.14 o 
 -10   1  16      490.32      496.94     26.85 o 
  -9   1  16       78.20       87.51     11.78 o 
  -8   1  16      947.66      991.72     36.81 o 
  -7   1  16       63.18       70.68      8.52 o 
  -6   1  16       91.73       91.53      7.35 o 
  -5   1  16       15.88       39.10      5.90 o 
  -4   1  16      584.86      558.15     17.81 o 
  -3   1  16       18.96       29.47      7.65 o 
  -2   1  16      131.60      144.54     12.21 o 
  -1   1  16       16.32       17.60      7.64 o 
   0   1  16       11.47       18.23      8.63 o 
   1   1  16      412.39      386.25     22.30 o 
 -11   2  16        3.30        6.48      8.85 o 
 -10   2  16      153.50      165.78     15.02 o 
  -9   2  16      965.69      944.12     36.93 o 
  -8   2  16       25.85       26.39      8.52 o 
  -7   2  16      235.40      234.59     13.43 o 
  -6   2  16      236.15      236.00     10.86 o 
  -5   2  16      613.13      613.82     18.18 o 
  -4   2  16      300.40      293.50     14.25 o 
  -3   2  16      106.32      115.47     11.08 o 
  -2   2  16       16.62       30.04     10.43 o 
  -1   2  16       33.19       27.61      8.04 o 
   0   2  16      154.79      156.48     13.55 o 
   1   2  16        3.22       10.71      7.92 o 
 -11   3  16       56.82       63.96     15.14 o 
 -10   3  16       13.12       11.93      8.43 o 
  -9   3  16       63.32      102.81     12.16 o 
  -8   3  16      749.93      677.03     29.09 o 
  -7   3  16       44.00       45.24      7.63 o 
  -6   3  16        4.50        4.98      5.48 o 
  -5   3  16       62.69       75.23      7.49 o 
  -4   3  16      307.96      312.00     14.18 o 
  -3   3  16       84.74       72.65      7.38 o 
  -2   3  16       99.22      124.49     11.79 o 
  -1   3  16        6.61       15.09      7.25 o 
   0   3  16       56.71       88.90     11.55 o 
   1   3  16      148.07      151.34     14.30 o 
 -10   4  16      170.48      179.91     23.25 o 
  -9   4  16      136.01      148.67     16.14 o 
  -8   4  16        0.68       12.27      7.16 o 
  -7   4  16        4.82        8.98      5.97 o 
  -6   4  16      231.18      215.93     12.40 o 
  -5   4  16      123.12      135.01      8.50 o 
  -4   4  16       37.18       36.31      6.71 o 
  -3   4  16       13.72       10.07      6.01 o 
  -2   4  16        0.97       -3.05      5.76 o 
  -1   4  16      264.82      244.63     16.57 o 
   0   4  16       14.18       22.96     10.68 o 
   1   4  16        5.73        2.87      9.05 o 
 -10   5  16        2.56      -10.37     10.37 o 
  -9   5  16       92.35       93.18     14.49 o 
  -8   5  16       70.12       68.65      9.43 o 
  -7   5  16        2.08       -5.44      6.44 o 
  -6   5  16       24.09       27.34      9.20 o 
  -5   5  16       73.80       66.25      9.23 o 
  -4   5  16      280.75      261.18     16.09 o 
  -3   5  16       22.70       24.24      7.76 o 
  -2   5  16        5.84        4.02      8.58 o 
  -1   5  16       20.33       22.42     10.26 o 
   0   5  16      281.16      315.47     23.63 o 
   1   5  16       76.17       71.46     26.86 o 
 -10   6  16      122.77      101.19     17.80 o 
  -9   6  16      105.16      135.24     16.54 o 
  -8   6  16       64.18       70.85      9.98 o 
  -7   6  16        1.40       -7.07      7.07 o 
  -6   6  16       42.65       47.15      8.46 o 
  -5   6  16      434.50      433.30     30.30 o 
  -4   6  16       13.68        1.28      7.30 o 
  -3   6  16       16.84        8.85      7.11 o 
  -2   6  16       22.88       46.84     12.55 o 
  -1   6  16      168.99      166.65     17.75 o 
   0   6  16      122.42      117.33     16.51 o 
  -9   7  16       85.83       74.04     14.26 o 
  -8   7  16       83.17       71.41     10.43 o 
  -7   7  16      116.90      131.88     16.87 o 
  -6   7  16      263.96      279.05     22.23 o 
  -5   7  16       17.84       39.11     10.59 o 
  -4   7  16      272.97      236.03     16.43 o 
  -3   7  16      130.19      122.28     12.65 o 
  -2   7  16       20.38       15.27      9.73 o 
  -1   7  16       21.68       12.66     10.21 o 
   0   7  16      221.94      191.74     20.24 o 
  -8   8  16       68.28       54.52     10.05 o 
  -7   8  16       64.62       36.70     11.08 o 
  -6   8  16       55.91      118.97     39.70 o 
  -5   8  16      320.33      322.92     22.25 o 
  -4   8  16        5.42        9.62      8.90 o 
  -3   8  16      114.99       89.18     16.76 o 
  -2   8  16      113.19      139.28     16.62 o 
  -1   8  16      254.69      247.48     22.13 o 
  -7   9  16       98.99      119.91     17.55 o 
  -6   9  16      231.18      207.49     21.50 o 
  -5   9  16       33.49       29.71     22.50 o 
  -4   9  16      101.62      114.61     14.74 o 
  -3   9  16      164.88      153.32     17.04 o 
  -2   9  16       50.11       28.80     11.85 o 
  -5  10  16      189.97      194.92     19.14 o 
  -4  10  16       44.97       51.57     13.87 o 
 -10   1  17        0.41        5.64      8.39 o 
  -9   1  17       29.48       23.29      9.11 o 
  -8   1  17        6.68        3.86      6.96 o 
  -7   1  17        7.87        3.93      6.42 o 
  -6   1  17       20.65       28.38      5.94 o 
  -5   1  17        0.84        3.01      5.22 o 
  -4   1  17       53.05       50.64     10.05 o 
  -3   1  17       25.12       18.19      8.23 o 
  -2   1  17       51.20       54.39      9.96 o 
  -1   1  17       12.88        3.50      7.78 o 
   0   1  17       10.60       18.31     10.19 o 
 -10   2  17       43.76       42.46     10.26 o 
  -9   2  17       19.77       49.92     19.37 o 
  -8   2  17        5.29       -0.96      6.34 o 
  -7   2  17       72.02       97.42     11.27 o 
  -6   2  17        5.38        7.27      5.45 o 
  -5   2  17       19.07       20.47      6.66 o 
  -4   2  17       39.24       53.47      9.65 o 
  -3   2  17      100.38      119.90     23.10 o 
  -2   2  17       10.70       11.35      8.58 o 
  -1   2  17       55.45       46.45      9.78 o 
   0   2  17       20.74       29.34     10.45 o 
 -10   3  17        5.13       -1.62      8.77 o 
  -9   3  17       10.31       14.96      9.96 o 
  -8   3  17       60.96       75.82     11.94 o 
  -7   3  17        0.86        1.94      5.57 o 
  -6   3  17      131.13      110.76      9.69 o 
  -5   3  17        0.39        1.65      5.41 o 
  -4   3  17       40.12       46.04     11.12 o 
  -3   3  17       71.46       82.86     10.57 o 
  -2   3  17      101.47      105.84     11.89 o 
  -1   3  17        1.40       21.00     17.87 o 
   0   3  17       10.06        1.95     11.08 o 
  -9   4  17        0.62        7.04     11.86 o 
  -8   4  17       70.83       77.31     12.82 o 
  -7   4  17      109.08      109.46     11.49 o 
  -6   4  17       41.60       21.88      8.86 o 
  -5   4  17        0.12        9.74      7.48 o 
  -4   4  17       59.88       55.51      9.12 o 
  -3   4  17        5.48       19.39      9.42 o 
  -2   4  17        7.46       11.40      9.42 o 
  -1   4  17      201.09      201.14     20.47 o 
  -9   5  17       76.07       65.34     13.71 o 
  -8   5  17        5.78       45.61     25.82 o 
  -7   5  17      112.69      123.41     11.24 o 
  -6   5  17       35.68       39.36     10.05 o 
  -5   5  17        1.15       -4.94      7.56 o 
  -4   5  17       35.16       45.61     18.86 o 
  -3   5  17       31.37       43.55     13.98 o 
  -2   5  17      230.11      214.43     20.10 o 
  -1   5  17        0.42       26.40     16.60 o 
  -8   6  17        1.31        5.76     10.89 o 
  -7   6  17       14.42       15.46      8.75 o 
  -6   6  17       93.37       84.92     12.62 o 
  -5   6  17       27.66       36.81     10.72 o 
  -4   6  17       24.38       19.40      8.19 o 
  -3   6  17       28.35       39.44     12.16 o 
  -2   6  17        1.21        3.35      9.18 o 
  -8   7  17       92.29      114.39     22.36 o 
  -7   7  17       72.24       71.77     13.72 o 
  -6   7  17        7.88       17.08     13.90 o 
  -5   7  17       33.65       39.94     11.30 o 
  -4   7  17       22.13        9.98      9.17 o 
  -3   7  17      129.43      132.13     16.49 o 
  -2   7  17       96.24      114.55     18.70 o 
  -6   8  17      118.50      113.04     15.77 o 
  -5   8  17        0.25        8.36      9.47 o 
  -4   8  17      109.16      103.21     14.56 o 
  -9   0  18      317.87      300.83     34.49 o 
  -8   0  18      317.74      278.55     28.90 o 
  -7   0  18        7.37       -7.20      9.96 o 
  -6   0  18       91.77       59.25     20.98 o 
  -5   0  18       44.62       57.37     13.95 o 
  -4   0  18      697.10      631.16     46.19 o 
  -3   0  18        1.33       -0.83     10.25 o 
  -2   0  18        5.05       -3.69     12.07 o 
  -9   1  18      270.22      244.45     18.56 o 
  -8   1  18       62.28       68.22     12.81 o 
  -7   1  18        5.58        6.69      6.89 o 
  -6   1  18        4.89        7.65     10.40 o 
  -5   1  18      287.80      269.12     17.10 o 
  -4   1  18       56.91       66.59     12.94 o 
  -3   1  18      204.52      172.38     16.02 o 
  -2   1  18       48.15       44.88     10.80 o 
  -9   2  18      455.67      432.54     30.03 o 
  -8   2  18       72.95       77.32     14.09 o 
  -7   2  18        6.30       13.31      9.53 o 
  -6   2  18       22.70       16.82      9.39 o 
  -5   2  18      162.18      146.70     13.52 o 
  -4   2  18      645.41      630.41     30.57 o 
  -3   2  18        5.19        9.19      8.21 o 
  -2   2  18        8.37       -3.03      8.78 o 
  -8   3  18       71.98       64.02     12.89 o 
  -7   3  18        8.17        9.48     11.55 o 
  -6   3  18      219.33      246.88     23.32 o 
  -5   3  18      278.96      245.51     26.23 o 
  -4   3  18      155.25      135.27     16.02 o 
  -3   3  18       48.23       51.78     12.69 o 
  -2   3  18      124.92      113.89     21.12 o 
  -8   4  18        1.62       10.65     17.50 o 
  -7   4  18      162.04      167.86     22.19 o 
  -6   4  18        0.56        0.50      8.30 o 
  -5   4  18      377.95      376.25     32.09 o 
  -4   4  18      140.63       74.84     30.12 o 
  -3   4  18      167.22      144.55     16.86 o 
  -7   5  18        0.74        7.35     11.95 o 
  -6   5  18      452.39      438.94     25.81 o 
  -5   5  18       26.97       36.33     17.07 o 
  -4   5  18      132.84      162.87     47.48 o 
  -5   6  18      361.37      340.92     28.81 o 
                                                 
